# Supplementary material for: Genome-Wide Association Mapping of Starch Pasting Properties in Maize Using Single-Locus and Multi-Locus Models
Source: Front Plant Sci. 2018 Sep 5;9:1311. doi: 10.3389/fpls.2018.01311 (PMC6134291; doi:10.3389/fpls.2018.01311)
Supplement: TABLE S1 — Candidate genes for QTNs significantly associated with starch pasting properties in maize and their homologous genes in Arabidopsis and rice. [file Table_1.XLSX]

## Sheet: Sheet1
Marker	Chr	Pos (bp)	Gene	pos.l.50	pos.r.50	chr	Pos.l (bp)	Pos.r (bp)	Der	Dis.l (bp)	dis.r (bp)	Arabidopsis	V12	Annotation	Rice	Annotation
SNP_1_168229057	1	168229057	GRMZM2G165090	167979057	168479057	1	168447178	168451942	+	218121	222885	AT1G09530.1	PAP3,PIF3,POC1	phytochrome interacting factor 3	LOC_Os12g40710.1	helix-loop-helix DNA-binding domain containing protein, expressed
SNP_1_168229057	1	168229057	GRMZM2G018472	167979057	168479057	1	168430589	168435266	+	201532	206209	AT2G20180.1	PIF1,PIL5	phytochrome interacting factor 3-like 5	LOC_Os12g40730.1	helix-loop-helix DNA-binding domain containing protein, expressed
SNP_1_168229057	1	168229057	GRMZM2G465907	167979057	168479057	1	168444740	168446392	-	215683	217335	AT4G10200.1		TTF-type zinc finger protein with HAT dimerisation domain	LOC_Os09g12410.1	hAT dimerisation domain-containing protein, putative, expressed
SNP_1_241610826	1	241610826	GRMZM2G042497	241360826	241860826	1	241396139	241396586	-	-214687	-214240	AT2G38280.1	ATAMPD,FAC1	AMP deaminase, putative / myoadenylate deaminase, putative	LOC_Os05g28180.3	AMP deaminase, putative, expressed
SNP_1_241610826	1	241610826	GRMZM2G042506	241360826	241860826	1	241385089	241389177	+	-225737	-221649	AT5G49830.2	EXO84B	exocyst complex component 84B	LOC_Os03g58970.1	expressed protein
SNP_1_241610826	1	241610826	GRMZM2G016241	241360826	241860826	1	241430768	241432121	-	-180058	-178705	AT1G10370.1	ATGSTU17,ERD9,GST30,GST30B	Glutathione S-transferase family protein	LOC_Os10g25590.1	glutathione S-transferase, putative, expressed
SNP_1_241610826	1	241610826	GRMZM2G064590	241360826	241860826	1	241559682	241566874	+	-51144	-43952	AT2G38110.1	ATGPAT6,GPAT6	glycerol-3-phosphate acyltransferase 6	LOC_Os10g27330.1	glycerol-3-phosphate acyltransferase, putative, expressed
SNP_1_241610826	1	241610826	GRMZM2G119496	241360826	241860826	1	241462645	241464784	+	-148181	-146042	AT1G73700.1		MATE efflux family protein	LOC_Os10g20450.1	MATE efflux family protein, putative, expressed
SNP_1_241610826	1	241610826	GRMZM2G520535	241360826	241860826	1	241566942	241588266	-	-43884	-22560	AT3G28480.1		Oxoglutarate/iron-dependent oxygenase	LOC_Os10g27340.2	oxidoreductase, putative, expressed
SNP_1_241610826	1	241610826	GRMZM2G064605	241360826	241860826	1	241529895	241531128	-	-80931	-79698	AT5G40020.1		Pathogenesis-related thaumatin superfamily protein	LOC_Os10g27280.1	thaumatin, putative, expressed
SNP_1_241610826	1	241610826	GRMZM2G339203	241360826	241860826	1	241407450	241414738	-	-203376	-196088	AT3G03940.1		Protein kinase family protein	LOC_Os01g56580.1	CK1_CaseinKinase_1a.3 - CK1 includes the casein kinase 1 kinases, expressed
SNP_1_241610826	1	241610826	GRMZM5G887426	241360826	241860826	1	241610786	241612178	-	-40	1352	AT3G15040.1		Protein of unknown function, DUF584	LOC_Os10g27350.1	DUF584 domain containing protein, putative, expressed
SNP_1_241610826	1	241610826	GRMZM2G344167	241360826	241860826	1	241397952	241399232	-	-212874	-211594	AT4G39170.1		Sec14p-like phosphatidylinositol transfer family protein	LOC_Os05g46720.1	phosphatidylinositol transfer, putative, expressed
SNP_1_241610826	1	241610826	GRMZM2G035594	241360826	241860826	1	241415585	241419977	+	-195241	-190849	AT1G45110.1		Tetrapyrrole (Corrin/Porphyrin) Methylases	LOC_Os10g27450.1	tetrapyrrole methylase family protein, putative, expressed
SNP_1_283390691	1	283390691	GRMZM5G829198	283140691	283640691	1	283242668	283244969	-	-148023	-145722	AT4G22720.1		Actin-like ATPase superfamily protein	LOC_Os05g10630.1	O-sialoglycoprotein endopeptidase, putative, expressed
SNP_1_283390691	1	283390691	GRMZM2G098355	283140691	283640691	1	283603737	283606861	+	213046	216170	AT1G44760.1		Adenine nucleotide alpha hydrolases-like superfamily protein	LOC_Os05g35380.1	universal stress protein domain containing protein, putative, expressed
SNP_1_283390691	1	283390691	GRMZM2G029385	283140691	283640691	1	283276750	283278318	+	-113941	-112373	AT2G35795.1		Chaperone DnaJ-domain superfamily protein	LOC_Os03g56540.3	heat shock protein DnaJ, putative, expressed
SNP_1_283390691	1	283390691	GRMZM2G463705	283140691	283640691	1	283296524	283303911	+	-94167	-86780	AT1G48420.1	ACD1,ATACD1,D-CDES	D-cysteine desulfhydrase	LOC_Os02g53330.1	1-aminocyclopropane-1-carboxylate deaminase, putative, expressed
SNP_1_283390691	1	283390691	GRMZM2G463730	283140691	283640691	1	283389452	283396343	-	-1239	5652	AT4G38180.1	FRS5	FAR1-related sequence 5	LOC_Os03g15040.2	FAR1 family protein, expressed
SNP_1_283390691	1	283390691	GRMZM2G472827	283140691	283640691	1	283258252	283262785	+	-132439	-127906	AT5G42950.1		GYF domain-containing protein	LOC_Os07g04530.1	GYF domain containing protein, putative, expressed
SNP_1_283390691	1	283390691	GRMZM2G163251	283140691	283640691	1	283321395	283323293	+	-69296	-67398	AT2G43000.1	anac042,NAC042	NAC domain containing protein 42	LOC_Os03g56580.1	no apical meristem protein, putative, expressed
SNP_1_283390691	1	283390691	GRMZM2G461332	283140691	283640691	1	283525945	283527796	-	135254	137105	AT5G11670.1	ATNADP-ME2,NADP-ME2	NADP-malic enzyme 2	LOC_Os01g52500.1	NADP-dependent malic enzyme, putative, expressed
SNP_1_283390691	1	283390691	AC234189.1_FG003	283140691	283640691	1	283203965	283207530	-	-186726	-183161	AT3G05060.1		NOP56-like pre RNA processing ribonucleoprotein	LOC_Os03g22740.1	nucleolar protein NOP5-1, putative, expressed
SNP_1_283390691	1	283390691	AC234189.1_FG002	283140691	283640691	1	283208170	283208799	+	-182521	-181892	AT3G29290.1	emb2076	Pentatricopeptide repeat (PPR) superfamily protein	LOC_Os03g11310.1	PPR repeat domain containing protein, putative, expressed
SNP_1_283390691	1	283390691	GRMZM2G392076	283140691	283640691	1	283447077	283452796	-	56386	62105	AT3G27110.1		Peptidase family M48 family protein	LOC_Os05g19380.1	pentatricopeptide, putative, expressed
SNP_1_283390691	1	283390691	GRMZM2G017290	283140691	283640691	1	283501470	283502945	-	110779	112254	AT1G31330.1	PSAF	photosystem I subunit F	LOC_Os03g56670.1	photosystem I reaction center subunit III, chloroplast precursor, putative, expressed
SNP_1_283390691	1	283390691	GRMZM2G065214	283140691	283640691	1	283159546	283162339	-	-231145	-228352	AT4G34440.1		Protein kinase superfamily protein	LOC_Os03g56470.1	protein kinase family protein, putative, expressed
SNP_1_283390691	1	283390691	GRMZM2G163296	283140691	283640691	1	283380355	283382396	-	-10336	-8295	AT1G05070.1		Protein of unknown function (DUF1068)	LOC_Os03g56610.1	expressed protein
SNP_1_283390691	1	283390691	GRMZM6G477257	283140691	283640691	1	283154011	283156503	+	-236680	-234188	AT5G42740.1		Sugar isomerase (SIS) family protein	LOC_Os06g14510.1	glucose-6-phosphate isomerase, putative, expressed
SNP_1_283390691	1	283390691	GRMZM2G065083	283140691	283640691	1	283156653	283159112	+	-234038	-231579	AT5G42740.1		Sugar isomerase (SIS) family protein	LOC_Os06g14510.1	glucose-6-phosphate isomerase, putative, expressed
SNP_1_825561	1	825561	GRMZM2G052563	575561	1075561	1	1027524	1028198	+	201963	202637	AT4G35910.1		Adenine nucleotide alpha hydrolases-like superfamily protein	LOC_Os12g39840.1	expressed protein
SNP_1_825561	1	825561	GRMZM2G374779	575561	1075561	1	999356	1003190	+	173795	177629	AT3G60340.1		alpha/beta-Hydrolases superfamily protein	LOC_Os03g01150.1	palmitoyl-protein thioesterase 1 precursor, putative, expressed
SNP_1_825561	1	825561	GRMZM2G474694	575561	1075561	1	831120	835214	-	5559	9653	AT3G51390.1		DHHC-type zinc finger family protein	LOC_Os12g29560.1	DHHC zinc finger domain containing protein, expressed
SNP_1_825561	1	825561	GRMZM2G172183	575561	1075561	1	983402	991117	+	157841	165556	AT3G47950.1	AHA4,HA4	H(+)-ATPase 4	LOC_Os03g01120.1	E1-E2 ATPase domain containing protein, expressed
SNP_1_825561	1	825561	GRMZM2G333069	575561	1075561	1	644611	645388	+	-180950	-180173	AT5G51210.1	OLEO3	oleosin3	LOC_Os04g46200.1	oleosin, putative, expressed
SNP_1_825561	1	825561	GRMZM2G073979	575561	1075561	1	995085	997695	+	169524	172134	AT5G47310.1		PPPDE putative thiol peptidase family protein	LOC_Os03g01130.1	ethylene-responsive element-binding protein, putative, expressed
SNP_1_825561	1	825561	GRMZM2G374812	575561	1075561	1	1001365	1004936	-	175804	179375	AT1G11260.1	ATSTP1,STP1	sugar transporter 1	LOC_Os10g41190.1	transporter family protein, putative, expressed
SNP_1_825561	1	825561	GRMZM2G032104	575561	1075561	1	644608	652093	-	-180953	-173468	AT4G17610.1		tRNA/rRNA methyltransferase (SpoU) family protein	LOC_Os03g01110.1	RNA methyltransferase, TrmH family protein, putative, expressed
SNP_1_825561	1	825561	GRMZM2G399700	575561	1075561	1	674823	680487	-	-150738	-145074	AT4G17610.1		tRNA/rRNA methyltransferase (SpoU) family protein	LOC_Os03g01110.1	RNA methyltransferase, TrmH family protein, putative, expressed
SNP_10_12091187	10	12091187	GRMZM2G409044	11841187	12341187	10	12193396	12196272	-	102209	105085	AT2G06500.1		hAT family dimerisation domain	LOC_Os10g28180.1	hAT dimerisation domain containing protein, expressed
SNP_10_12091187	10	12091187	GRMZM2G002493	11841187	12341187	10	11897103	11900093	+	-194084	-191094	AT1G54340.1	ICDH	isocitrate dehydrogenase	LOC_Os02g46130.1	tRNA synthetases class II domain containing protein, expressed
SNP_10_12091187	10	12091187	GRMZM2G094375	11841187	12341187	10	12171976	12174400	-	80789	83213	AT3G09220.1	LAC7	laccase 7	LOC_Os01g63190.3	laccase precursor protein, putative, expressed
SNP_10_12091187	10	12091187	AC208608.3_FG001	11841187	12341187	10	11923435	11923713	-	-167752	-167474	AT2G16660.1		Major facilitator superfamily protein	LOC_Os09g36600.1	nodulin, putative, expressed
SNP_10_12091187	10	12091187	GRMZM2G405373	11841187	12341187	10	12259417	12262113	+	168230	170926	AT4G16070.1		Mono-/di-acylglycerol lipase, N-terminal;Lipase, class 3	LOC_Os12g36770.2	lipase class 3 family protein, putative, expressed
SNP_10_12091187	10	12091187	GRMZM2G171040	11841187	12341187	10	11920074	11921725	+	-171113	-169462	AT3G29290.1	emb2076	Pentatricopeptide repeat (PPR) superfamily protein	LOC_Os03g11310.1	PPR repeat domain containing protein, putative, expressed
SNP_10_12091187	10	12091187	GRMZM2G002542	11841187	12341187	10	11907530	11909688	-	-183657	-181499	AT5G25930.1		Protein kinase family protein with leucine-rich repeat domain	LOC_Os01g53920.1	receptor-like protein kinase 5 precursor, putative, expressed
SNP_10_12091187	10	12091187	GRMZM2G004060	11841187	12341187	10	12108516	12110234	+	17329	19047	AT3G56400.1	ATWRKY70,WRKY70	WRKY DNA-binding protein 70	LOC_Os05g25770.1	WRKY45, expressed
SNP_10_138051694	10	138051694	GRMZM2G112129	137801694	138301694	10	138251246	138251911	+	199552	200217	AT5G08370.2	AGAL2,AtAGAL2	alpha-galactosidase 2	LOC_Os10g35070.1	alpha-galactosidase precursor, putative, expressed
SNP_10_138051694	10	138051694	GRMZM2G112057	137801694	138301694	10	138235673	138238484	+	183979	186790	AT1G76040.2	CPK29	calcium-dependent protein kinase 29	LOC_Os04g47300.1	CAMK_CAMK_like.26 - CAMK includes calcium/calmodulin depedent protein kinases, expressed
SNP_10_138051694	10	138051694	GRMZM2G061287	137801694	138301694	10	138044223	138048190	+	-7471	-3504	AT1G76310.1	CYCB2;4	CYCLIN B2;4	LOC_Os04g47580.1	cyclin, putative, expressed
SNP_10_138051694	10	138051694	GRMZM2G117667	137801694	138301694	10	138098264	138101418	+	46570	49724	AT5G55050.1		GDSL-like Lipase/Acylhydrolase superfamily protein	LOC_Os04g47390.1	GDSL-like lipase/acylhydrolase, putative, expressed
SNP_10_138051694	10	138051694	GRMZM2G090652	137801694	138301694	10	138111927	138113551	+	60233	61857	AT1G71691.2		GDSL-like Lipase/Acylhydrolase superfamily protein	LOC_Os04g47390.1	GDSL-like lipase/acylhydrolase, putative, expressed
SNP_10_138051694	10	138051694	GRMZM2G090627	137801694	138301694	10	138116303	138119551	-	64609	67857	AT3G14810.1	MSL5	mechanosensitive channel of small conductance-like 5	LOC_Os04g47320.1	uncharacterized mscS family protein, putative, expressed
SNP_10_138051694	10	138051694	GRMZM2G090313	137801694	138301694	10	137930567	137932347	+	-121127	-119347	AT4G38350.2		Patched family protein	LOC_Os04g47590.1	niemann-Pick C1 protein precursor, putative, expressed
SNP_10_138051694	10	138051694	AC193324.3_FG002	137801694	138301694	10	137961403	137970118	+	-90291	-81576	AT4G38350.1		Patched family protein	LOC_Os04g47590.1	niemann-Pick C1 protein precursor, putative, expressed
SNP_10_138051694	10	138051694	GRMZM2G084491	137801694	138301694	10	137987861	138021103	+	-63833	-30591	AT4G38350.1		Patched family protein	LOC_Os04g47590.1	niemann-Pick C1 protein precursor, putative, expressed
SNP_10_138051694	10	138051694	GRMZM2G142832	137801694	138301694	10	137853898	137858727	+	-197796	-192967	AT2G17220.1		Protein kinase superfamily protein	LOC_Os04g47620.1	protein kinase APK1B, chloroplast precursor, putative, expressed
SNP_10_138051694	10	138051694	GRMZM2G061398	137801694	138301694	10	138048801	138053310	-	-2893	1616	AT2G17110.1		Protein of unknown function (DUF630 and DUF632)	LOC_Os04g47480.1	DUF630/DUF632 domains containing protein, putative, expressed
SNP_10_138051694	10	138051694	GRMZM2G360529	137801694	138301694	10	138073799	138077178	+	22105	25484	AT1G76160.1	sks5	SKU5 similar 5	LOC_Os04g47400.1	monocopper oxidase, putative, expressed
SNP_10_138051694	10	138051694	GRMZM2G112100	137801694	138301694	10	138240425	138243391	-	188731	191697	AT3G14067.1		Subtilase family protein	LOC_Os04g47150.1	OsSub43 - Putative Subtilisin homologue, expressed
SNP_10_138051694	10	138051694	GRMZM2G360519	137801694	138301694	10	138070218	138072710	+	18524	21016	AT1G47670.1		Transmembrane amino acid transporter family protein	LOC_Os04g47420.1	transmembrane amino acid transporter protein, putative, expressed
SNP_10_142948941	10	142948941	GRMZM2G148506	142698941	143198941	10	142876623	142885325	-	-72318	-63616	AT5G43320.1	ckl8	casein kinase I-like 8	LOC_Os02g56560.1	CK1_CaseinKinase_1.6 - CK1 includes the casein kinase 1 kinases, expressed
SNP_10_142948941	10	142948941	GRMZM2G148621	142698941	143198941	10	142927784	142929873	+	-21157	-19068	AT3G21870.1	CYCP2;1	cyclin p2;1	LOC_Os04g53680.1	cyclin, putative, expressed
SNP_10_142948941	10	142948941	GRMZM2G448104	142698941	143198941	10	142938806	142965743	-	-10135	16802	AT3G21430.2	ALY3,ATALY3	DNA binding	LOC_Os03g43800.1	DIRP family protein, putative, expressed
SNP_10_142948941	10	142948941	GRMZM2G097854	142698941	143198941	10	143165140	143167467	+	216199	218526	AT1G61720.1	BAN	NAD(P)-binding Rossmann-fold superfamily protein	LOC_Os04g53850.1	leucoanthocyanidin reductase, putative, expressed
SNP_10_142948941	10	142948941	GRMZM2G097841	142698941	143198941	10	143173068	143175301	-	224127	226360	AT1G61720.1	BAN	NAD(P)-binding Rossmann-fold superfamily protein	LOC_Os04g53920.1	leucoanthocyanidin reductase, putative, expressed
SNP_10_142948941	10	142948941	GRMZM2G431504	142698941	143198941	10	143178904	143180837	+	229963	231896	AT1G61720.1	BAN	NAD(P)-binding Rossmann-fold superfamily protein	LOC_Os04g53920.1	leucoanthocyanidin reductase, putative, expressed
SNP_10_142948941	10	142948941	GRMZM2G148492	142698941	143198941	10	142848697	142849818	-	-100244	-99123	AT1G63270.1	ATNAP10,NAP10	non-intrinsic ABC protein 10	LOC_Os04g53550.1	ABC transporter, ATP-binding protein, putative, expressed
SNP_10_142948941	10	142948941	GRMZM2G448051	142698941	143198941	10	142907225	142909566	+	-41716	-39375	AT4G11290.1		Peroxidase superfamily protein	LOC_Os04g53640.1	peroxidase precursor, putative, expressed
SNP_10_142948941	10	142948941	GRMZM2G148633	142698941	143198941	10	142931727	142935235	+	-17214	-13706	AT3G21865.1	PEX22	peroxin 22	LOC_Os04g53690.1	expressed protein
SNP_10_142948941	10	142948941	GRMZM2G324767	142698941	143198941	10	143142000	143142817	-	193059	193876	AT3G22070.1		proline-rich family protein	LOC_Os04g53730.1	expressed protein
SNP_10_142948941	10	142948941	GRMZM2G180471	142698941	143198941	10	143089757	143102281	-	140816	153340	AT1G34750.1		Protein phosphatase 2C family protein	LOC_Os04g37904.1	protein phosphatase 2C, putative, expressed
SNP_10_142948941	10	142948941	GRMZM2G122897	142698941	143198941	10	142813273	142817535	-	-135668	-131406	AT4G04890.1	PDF2	protodermal factor 2	LOC_Os04g53540.1	homeobox and START domains containing protein, putative, expressed
SNP_10_142948941	10	142948941	GRMZM2G324781	142698941	143198941	10	143135357	143140377	-	186416	191436	AT1G50410.1		SNF2 domain-containing protein / helicase domain-containing protein / zinc finger protein-related	ChrUn.fgenesh.mRNA.85	expressed protein
SNP_10_142948941	10	142948941	GRMZM2G123014	142698941	143198941	10	142804446	142807994	+	-144495	-140947	AT5G16860.1		Tetratricopeptide repeat (TPR)-like superfamily protein	LOC_Os04g14130.1	pentatricopeptide, putative, expressed
SNP_10_142948941	10	142948941	GRMZM2G078736	142698941	143198941	10	142818232	142819343	-	-130709	-129598	AT2G39810.1	HOS1	ubiquitin-protein ligases	LOC_Os03g52700.1	expressed protein
SNP_10_143879663	10	143879663	GRMZM5G818977	143629663	144129663	10	143741016	143743379	+	-138647	-136284	AT5G13780.1		Acyl-CoA N-acyltransferases (NAT) superfamily protein	LOC_Os04g54330.1	acetyltransferase, GNAT family, putative, expressed
SNP_10_143879663	10	143879663	GRMZM2G136895	143629663	144129663	10	144110170	144115996	-	230507	236333	AT5G64570.1	ATBXL4,XYL4	beta-D-xylosidase 4	LOC_Os04g54810.1	beta-D-xylosidase, putative, expressed
SNP_10_143879663	10	143879663	GRMZM2G143102	143629663	144129663	10	143870814	143873411	+	-8849	-6252	AT2G20810.1	GAUT10,LGT4	galacturonosyltransferase 10	LOC_Os04g54360.1	glycosyl transferase 8 domain containing protein, putative, expressed
SNP_10_143879663	10	143879663	GRMZM2G177412	143629663	144129663	10	144041132	144046169	-	161469	166506	AT1G58290.1	HEMA1	Glutamyl-tRNA reductase family protein	LOC_Os10g35840.1	shikimate/quinate 5-dehydrogenase, putative, expressed
SNP_10_143879663	10	143879663	GRMZM2G464103	143629663	144129663	10	143654007	143656321	+	-225656	-223342	AT5G31412.1		hAT transposon superfamily protein	LOC_Os01g52430.1	hAT dimerisation domain-containing protein, putative, expressed
SNP_10_143879663	10	143879663	GRMZM2G443836	143629663	144129663	10	143863268	143867691	+	-16395	-11972	AT2G31270.1	ATCDT1A,CDT1,CDT1A	homolog of yeast CDT1 A	LOC_Os10g34820.1	CDT1B - Putative DNA replication initiation protein, expressed
SNP_10_143879663	10	143879663	GRMZM2G177500	143629663	144129663	10	144063171	144064274	-	183508	184611	AT2G27810.1	ATNAT12,NAT12	nucleobase-ascorbate transporter 12	LOC_Os07g30810.1	nucleobase-ascorbate transporter, putative, expressed
SNP_10_143879663	10	143879663	GRMZM2G480171	143629663	144129663	10	144030003	144038674	+	150340	159011	AT1G50840.1	POLGAMMA2	polymerase gamma 2	LOC_Os08g07840.1	PolI-like DNA polymerase, putative, expressed
SNP_10_143879663	10	143879663	GRMZM2G177393	143629663	144129663	10	143987393	143988341	+	107730	108678	AT1G34245.1	EPF2	Putative membrane lipoprotein	LOC_Os04g54490.1	expressed protein
SNP_10_143879663	10	143879663	GRMZM2G480185	143629663	144129663	10	144053207	144054996	+	173544	175333	AT5G47490.1		RGPR-related	LOC_Os02g01490.1	expressed protein
SNP_10_143879663	10	143879663	GRMZM2G016097	143629663	144129663	10	143733448	143740302	+	-146215	-139361	AT2G03870.1		Small nuclear ribonucleoprotein family protein	LOC_Os08g08040.1	LSM domain containing protein, expressed
SNP_10_143879663	10	143879663	GRMZM2G480187	143629663	144129663	10	144057529	144061042	+	177866	181379	AT5G58720.1		smr (Small MutS Related) domain-containing protein	LOC_Os01g12530.2	smr domain containing protein, expressed
SNP_10_143879663	10	143879663	GRMZM2G136960	143629663	144129663	10	144108828	144109924	+	229165	230261	AT2G21970.1	2018-09-02	stress enhanced protein 2	LOC_Os04g54630.1	expressed protein
SNP_10_143879663	10	143879663	GRMZM2G445575	143629663	144129663	10	143949572	143957213	+	69909	77550	AT5G10030.1	OBF4,TGA4	TGACG motif-binding factor 4	LOC_Os04g54474.1	transcription factor, putative, expressed
SNP_10_143879663	10	143879663	GRMZM2G037226	143629663	144129663	10	143895649	143897863	-	15986	18200	AT3G56860.1	UBA2A	UBP1-associated protein 2A	LOC_Os04g54440.1	RNA binding protein, putative, expressed
SNP_10_143879663	10	143879663	GRMZM2G177373	143629663	144129663	10	143979161	143984777	+	99498	105114	AT2G28760.1	UXS6	UDP-XYL synthase 6	LOC_Os03g16980.1	NAD dependent epimerase/dehydratase family domain containing protein, expressed
SNP_10_143879663	10	143879663	GRMZM2G316721	143629663	144129663	10	143744247	143745081	+	-135416	-134582	AT4G10265.1		Wound-responsive family protein	LOC_Os04g54310.1	expressed protein
SNP_10_9143566	10	9143566	GRMZM2G118316	8893566	9393566	10	9366054	9382922	+	222488	239356	AT5G48030.1	GFA2	gametophytic factor 2	LOC_Os12g07060.1	chaperone protein dnaJ, putative, expressed
SNP_10_9143566	10	9143566	GRMZM2G418621	8893566	9393566	10	9377672	9380619	-	234106	237053	AT1G79000.2	ATHAC1,ATHPCAT2,HAC1,PCAT2	histone acetyltransferase of the CBP family 1	LOC_Os02g04490.1	histone acetyltransferase HAC1, putative, expressed
SNP_10_9143566	10	9143566	GRMZM2G544539	8893566	9393566	10	9217173	9219426	-	73607	75860	AT2G33710.2		Integrase-type DNA-binding superfamily protein	LOC_Os04g32620.1	ethylene-responsive transcription factor ERF114, putative, expressed
SNP_10_9143566	10	9143566	GRMZM2G118286	8893566	9393566	10	9383491	9407372	+	239925	263806	AT1G77590.1	LACS9	long chain acyl-CoA synthetase 9	LOC_Os12g07110.1	acyl-CoA synthetase protein, putative, expressed
SNP_10_9143566	10	9143566	GRMZM2G419806	8893566	9393566	10	9225527	9229786	-	81961	86220	AT5G45930.1	CHL I2,CHLI-2,CHLI2	magnesium chelatase i2	LOC_Os03g36540.1	magnesium-chelatase subunit chlI, chloroplast precursor, putative, expressed
SNP_10_9143566	10	9143566	GRMZM2G001904	8893566	9393566	10	9142799	9147415	+	-767	3849	AT1G76730.1		NagB/RpiA/CoA transferase-like superfamily protein	LOC_Os12g07020.1	5-formyltetrahydrofolate cyclo-ligase, putative, expressed
SNP_10_9143566	10	9143566	GRMZM2G472449	8893566	9393566	10	8934575	8937564	+	-208991	-206002				LOC_Os12g06980.1	SAP domain containing protein, expressed
SNP_2_190495578	2	190495578	GRMZM2G052908	190245578	190745578	2	190427468	190432370	+	-68110	-63208	AT3G20810.1		2-oxoglutarate (2OG) and Fe(II)-dependent oxygenase superfamily protein	LOC_Os09g31380.1	jmjC domain-containing protein 5, putative, expressed
SNP_2_190495578	2	190495578	GRMZM2G422731	190245578	190745578	2	190362733	190363325	+	-132845	-132253	AT5G58680.1		ARM repeat superfamily protein	LOC_Os03g32100.1	spotted leaf 11, putative, expressed
SNP_2_190495578	2	190495578	GRMZM2G159926	190245578	190745578	2	190733930	190737879	-	238352	242301	AT2G33620.1		AT hook motif DNA-binding family protein	LOC_Os09g31470.1	AT hook motif domain containing protein, expressed
SNP_2_190495578	2	190495578	GRMZM2G417597	190245578	190745578	2	190350810	190353409	+	-144768	-142169	AT2G42280.1		basic helix-loop-helix (bHLH) DNA-binding superfamily protein	LOC_Os08g39630.1	helix-loop-helix DNA-binding domain containing protein, expressed
SNP_2_190495578	2	190495578	GRMZM2G125934	190245578	190745578	2	190471098	190480166	-	-24480	-15412	AT5G06839.3	bZIP65,TGA10	bZIP transcription factor family protein	LOC_Os09g31390.1	transcription factor, putative, expressed
SNP_2_190495578	2	190495578	GRMZM2G417583	190245578	190745578	2	190345556	190349305	+	-150022	-146273	AT4G08810.1	SUB1	calcium ion binding	LOC_Os06g11150.1	DUF1645 domain containing protein, putative, expressed
SNP_2_190495578	2	190495578	GRMZM2G021598	190245578	190745578	2	190282294	190285381	+	-213284	-210197	AT3G57810.2		Cysteine proteinases superfamily protein	LOC_Os09g31280.1	OTU-like cysteine protease family protein, putative, expressed
SNP_2_190495578	2	190495578	GRMZM2G041633	190245578	190745578	2	190616058	190621615	+	120480	126037	AT5G13020.1		Emsy N Terminus (ENT)/ plant Tudor-like domains-containing protein	LOC_Os04g56440.1	ENT domain containing protein, expressed
SNP_2_190495578	2	190495578	GRMZM2G474367	190245578	190745578	2	190260126	190266904	+	-235452	-228674	AT3G07770.1	AtHsp90-6,AtHsp90.6,Hsp89.1	HEAT SHOCK PROTEIN 89.1	LOC_Os12g32986.1	heat shock protein, putative, expressed
SNP_2_190495578	2	190495578	GRMZM2G324399	190245578	190745578	2	190274961	190279597	-	-220617	-215981	AT3G07770.1	AtHsp90-6,AtHsp90.6,Hsp89.1	HEAT SHOCK PROTEIN 89.1	LOC_Os12g32986.1	heat shock protein, putative, expressed
SNP_2_190495578	2	190495578	GRMZM2G416613	190245578	190745578	2	190333330	190348707	-	-162248	-146871	AT3G07770.1	AtHsp90-6,AtHsp90.6,Hsp89.1	HEAT SHOCK PROTEIN 89.1	LOC_Os12g32986.1	heat shock protein, putative, expressed
SNP_2_190495578	2	190495578	GRMZM2G461831	190245578	190745578	2	190729972	190732853	+	234394	237275	AT3G14940.1	ATPPC3,PPC3	phosphoenolpyruvate carboxylase 3	LOC_Os02g14770.1	phosphoenolpyruvate carboxylase, putative, expressed
SNP_2_190495578	2	190495578	GRMZM2G126018	190245578	190745578	2	190489085	190493109	-	-6493	-2469	AT2G42200.1	SPL9	squamosa promoter binding protein-like 9	LOC_Os09g31438.1	OsSPL17 - SBP-box gene family member, expressed
SNP_2_27401698	2	27401698	GRMZM2G062412	27151698	27651698	2	27511953	27518721	-	110255	117023	AT4G30490.1		AFG1-like ATPase family protein	LOC_Os08g16480.1	ATPase, AFG1 family domain containing protein, expressed
SNP_2_27401698	2	27401698	AC183412.5_FG005	27151698	27651698	2	27476140	27479731	+	74442	78033	AT2G37340.2	ATRSZ33,RSZ33	arginine/serine-rich zinc knuckle-containing protein 33	LOC_Os11g44890.1	expressed protein
SNP_2_27401698	2	27401698	GRMZM2G039845	27151698	27651698	2	27233172	27235137	-	-168526	-166561	AT1G17810.1	BETA-TIP	beta-tonoplast intrinsic protein	LOC_Os04g44570.1	aquaporin protein, putative, expressed
SNP_2_27401698	2	27401698	GRMZM2G113990	27151698	27651698	2	27323439	27344965	-	-78259	-56733	AT1G73390.1		Endosomal targeting BRO1-like domain-containing protein	LOC_Os04g44530.1	expressed protein
SNP_2_27401698	2	27401698	GRMZM2G114153	27151698	27651698	2	27351875	27353163	+	-49823	-48535	AT5G23350.1		GRAM domain-containing protein / ABA-responsive protein-related	LOC_Os04g44510.1	GEM, putative, expressed
SNP_2_27401698	2	27401698	GRMZM2G413887	27151698	27651698	2	27355858	27357131	+	-45840	-44567	AT5G23370.1		GRAM domain-containing protein / ABA-responsive protein-related	LOC_Os04g44500.1	GEM, putative, expressed
SNP_2_27401698	2	27401698	GRMZM2G474575	27151698	27651698	2	27395400	27396807	+	-6298	-4891	AT1G17860.1		Kunitz family trypsin and protease inhibitor protein	LOC_Os04g44470.1	KUN1 - Kunitz-type trypsin inhibitor precursor, expressed
SNP_2_27401698	2	27401698	GRMZM2G062024	27151698	27651698	2	27456158	27492745	-	54460	91047	AT5G64500.1		Major facilitator superfamily protein	LOC_Os04g44430.1	transporter, major facilitator family, putative, expressed
SNP_2_27401698	2	27401698	GRMZM2G474929	27151698	27651698	2	27559637	27562066	-	157939	160368	AT2G20540.1	MEF21	mitochondrial editing factor 21	LOC_Os05g36350.1	pentatricopeptide, putative, expressed
SNP_2_27401698	2	27401698	GRMZM2G114149	27151698	27651698	2	27338617	27340322	+	-63081	-61376	AT4G15010.1		Mitochondrial substrate carrier family protein	LOC_Os04g44540.1	mitochondrial carrier protein, putative, expressed
SNP_2_27401698	2	27401698	GRMZM2G362413	27151698	27651698	2	27500836	27501761	+	99138	100063	AT5G23230.1	NIC2	nicotinamidase 2	LOC_Os04g44420.1	isochorismatase family protein, putative, expressed
SNP_2_27401698	2	27401698	GRMZM2G474883	27151698	27651698	2	27564350	27565680	-	162652	163982	AT5G23140.1	CLPP2,NCLPP7	nuclear-encoded CLP protease P7	LOC_Os04g44400.1	OsClp7 - Putative Clp protease homologue, expressed
SNP_2_27401698	2	27401698	GRMZM2G021694	27151698	27651698	2	27625614	27627505	+	223916	225807	AT3G19800.1		Protein of unknown function (DUF177)	LOC_Os04g44340.1	expressed protein
SNP_2_27401698	2	27401698	GRMZM2G171410	27151698	27651698	2	27396900	27400200	-	-4798	-1498	AT3G52210.3		S-adenosyl-L-methionine-dependent methyltransferases superfamily protein	LOC_Os02g54000.1	mRNA cap guanine-N7 methyltransferase 2, putative, expressed
SNP_2_27401698	2	27401698	GRMZM2G062179	27151698	27651698	2	27506849	27511579	+	105151	109881	AT5G08260.1	scpl35	serine carboxypeptidase-like 35	LOC_Os04g44410.1	OsSCP25 - Putative Serine Carboxypeptidase homologue, expressed
SNP_2_27401698	2	27401698	GRMZM2G053317	27151698	27651698	2	27152913	27154927	+	-248785	-246771	AT3G08710.1	ATH9,TH9,TRX H9	thioredoxin H-type 9	LOC_Os05g07690.3	thioredoxin, putative, expressed
SNP_2_27401698	2	27401698	GRMZM2G021786	27151698	27651698	2	27602064	27606189	+	200366	204491	AT3G22250.1		UDP-Glycosyltransferase superfamily protein	LOC_Os04g44354.1	UDP-glucoronosyl and UDP-glucosyl transferase domain containing protein, expressed
SNP_2_27401698	2	27401698	GRMZM2G393583	27151698	27651698	2	27175784	27182886	+	-225914	-218812				LOC_Os02g10900.1	NB-ARC domain containing protein, expressed
SNP_2_27401698	2	27401698	GRMZM2G039711	27151698	27651698	2	27238710	27243966	-	-162988	-157732	AT5G08540.1			LOC_Os04g44560.1	expressed protein
SNP_2_27401698	2	27401698	GRMZM2G321500	27151698	27651698	2	27637098	27638255	+	235400	236557				LOC_Os06g28300.1	zinc knuckle family protein, expressed
SNP_2_42359599	2	42359599	GRMZM2G114619	42109599	42609599	2	42126121	42129255	+	-233478	-230344	AT3G05470.1		Actin-binding FH2 (formin homology 2) family protein	LOC_Os04g38810.1	formin, putative, expressed
SNP_2_42359599	2	42359599	GRMZM2G033093	42109599	42609599	2	42361408	42365396	-	1809	5797	AT3G57230.1	AGL16	AGAMOUS-like 16	LOC_Os02g36924.1	OsMADS27 - MADS-box family gene with MIKCc type-box, expressed
SNP_2_42359599	2	42359599	GRMZM2G032905	42109599	42609599	2	42386301	42388815	-	26702	29216	AT4G37940.1	AGL21	AGAMOUS-like 21	LOC_Os04g38770.1	OsMADS61 - MADS-box family gene with MIKCc type-box, expressed
SNP_2_42359599	2	42359599	GRMZM2G414620	42109599	42609599	2	42113278	42114321	-	-246321	-245278	AT2G48130.1		Bifunctional inhibitor/lipid-transfer protein/seed storage 2S albumin superfamily protein	LOC_Os04g38840.1	LTPL81 - Protease inhibitor/seed storage/LTP family protein precursor, expressed
SNP_2_42359599	2	42359599	GRMZM2G010238	42109599	42609599	2	42527355	42530009	-	167756	170410	AT1G01290.1	CNX3	cofactor of nitrate reductase and xanthine dehydrogenase 3	LOC_Os04g38700.1	molybdopterin biosynthesis protein CNX3, putative, expressed
SNP_2_42359599	2	42359599	GRMZM2G032655	42109599	42609599	2	42399734	42402189	-	40135	42590	AT3G01140.1	AtMYB106,MYB106,NOK	myb domain protein 106	LOC_Os04g38740.1	MYB family transcription factor, putative, expressed
SNP_2_42359599	2	42359599	GRMZM2G009892	42109599	42609599	2	42514433	42516336	-	154834	156737	AT5G61430.1	ANAC100,ATNAC5,NAC100	NAC domain containing protein 100	LOC_Os04g38720.1	no apical meristem protein, putative, expressed
SNP_2_42359599	2	42359599	GRMZM2G384979	42109599	42609599	2	42585785	42587997	+	226186	228398	AT4G18210.1	ATPUP10,PUP10	purine permease 10	LOC_Os04g49757.1	purine permease, putative, expressed
SNP_2_42359599	2	42359599	GRMZM2G047341	42109599	42609599	2	42291616	42294117	-	-67983	-65482	AT4G39220.1	ATRER1A	Rer1 family protein	LOC_Os01g01640.1	Rer1 protein, putative, expressed
SNP_2_42359599	2	42359599	GRMZM2G032721	42109599	42609599	2	42397047	42398701	-	37448	39102	AT1G68590.1		Ribosomal protein PSRP-3/Ycf65	LOC_Os04g38750.1	plastid-specific 30S ribosomal protein 3, chloroplast precursor, putative, expressed
SNP_2_42359599	2	42359599	GRMZM2G114523	42109599	42609599	2	42108010	42110062	+	-251589	-249537	AT1G25530.1		Transmembrane amino acid transporter family protein	LOC_Os04g38860.1	expressed protein
SNP_2_42359599	2	42359599	GRMZM2G083888	42109599	42609599	2	42589461	42590525	-	229862	230926	AT5G15290.1		Uncharacterised protein family (UPF0497)	LOC_Os04g38690.1	membrane associated DUF588 domain containing protein, putative, expressed
SNP_2_46177221	2	46177221	GRMZM2G131321	45927221	46427221	2	46147148	46152774	+	-30073	-24447	AT2G39960.1		Microsomal signal peptidase 25 kDa subunit (SPC25)	LOC_Os04g36859.1	signal peptidase complex subunit 2, putative, expressed
SNP_2_46177221	2	46177221	GRMZM2G131448	45927221	46427221	2	46152807	46155241	-	-24414	-21980	AT2G06010.1	ORG4	OBP3-responsive gene 4	LOC_Os04g36850.1	ORG4, putative, expressed
SNP_2_46177221	2	46177221	GRMZM2G021319	45927221	46427221	2	46383687	46387219	+	206466	209998	AT2G06000.1		Pentatricopeptide repeat (PPR) superfamily protein	LOC_Os04g36840.1	PPR repeat domain containing protein, putative, expressed
SNP_2_46177221	2	46177221	GRMZM2G314110	45927221	46427221	2	46388626	46390077	-	211405	212856	AT2G05910.1		Protein of unknown function (DUF567)	LOC_Os04g36830.1	DUF567 domain containing protein, putative, expressed
SNP_2_46177221	2	46177221	GRMZM2G021831	45927221	46427221	2	46408460	46410063	+	231239	232842	AT3G14180.1		sequence-specific DNA binding transcription factors	LOC_Os04g36790.1	transcription factor like protein, putative, expressed
SNP_2_51001688	2	51001688	GRMZM2G391491	50751688	51251688	2	51130214	51132178	-	128526	130490	AT1G43260.1		hAT transposon superfamily protein	LOC_Os01g52430.1	hAT dimerisation domain-containing protein, putative, expressed
SNP_2_51001688	2	51001688	GRMZM2G013283	50751688	51251688	2	51084524	51138734	+	82836	137046	AT1G58060.1		RNA helicase family protein	LOC_Os03g17432.1	pre-mRNA-splicing factor ATP-dependent RNA helicase DHX16, putative, expressed
SNP_2_51001706	2	51001706	GRMZM2G391491	50751706	51251706	2	51130214	51132178	-	128508	130472	AT1G43260.1		hAT transposon superfamily protein	LOC_Os01g52430.1	hAT dimerisation domain-containing protein, putative, expressed
SNP_2_51001706	2	51001706	GRMZM2G013283	50751706	51251706	2	51084524	51138734	+	82818	137028	AT1G58060.1		RNA helicase family protein	LOC_Os03g17432.1	pre-mRNA-splicing factor ATP-dependent RNA helicase DHX16, putative, expressed
SNP_2_75175274	2	75175274	GRMZM2G116693	74925274	75425274	2	75196145	75198548	+	20871	23274	AT3G11450.1		DnaJ domain ;Myb-like DNA-binding domain	LOC_Os04g30890.1	MYB family transcription factor, putative, expressed
SNP_2_75175274	2	75175274	GRMZM5G891932	74925274	75425274	2	75201506	75203281	-	26232	28007	AT3G09120.1		Protein of unknown function (DUF674)	LOC_Os09g37260.1	expressed protein
SNP_2_75175274	2	75175274	GRMZM2G082207	74925274	75425274	2	74936233	74950975	-	-239041	-224299	AT3G07170.1		Sterile alpha motif (SAM) domain-containing protein	LOC_Os04g30910.2	SAM domain family protein, expressed
SNP_2_79885513	2	79885513	GRMZM5G859691	79635513	80135513	2	79914745	79934973	+	29232	49460	AT3G12110.1	ACT11	actin-11	LOC_Os03g50885.1	actin, putative, expressed
SNP_2_79885513	2	79885513	GRMZM2G168447	79635513	80135513	2	80106843	80107636	+	221330	222123	AT3G19690.1		CAP (Cysteine-rich secretory proteins, Antigen 5, and Pathogenesis-related 1 protein) superfamily protein	LOC_Os04g22210.1	SCP-like extracellular protein, expressed
SNP_2_79885513	2	79885513	GRMZM2G102583	79635513	80135513	2	79911960	79914453	-	26447	28940	AT4G31550.2	ATWRKY11,WRKY11	WRKY DNA-binding protein 11	LOC_Os04g21950.1	WRKY51, expressed
SNP_2_80464203	2	80464203	GRMZM2G065839	80214203	80714203	2	80474031	80501880	-	9828	37677	AT1G51610.1		Cation efflux family protein	LOC_Os04g23180.1	cation efflux family protein, putative, expressed
SNP_2_80464203	2	80464203	GRMZM2G354713	80214203	80714203	2	80552675	80558225	+	88472	94022	AT1G40087.1		Plant transposase (Ptta/En/Spm family)	LOC_Os05g11260.2	expressed protein
SNP_2_9506602	2	9506602	AC187212.3_FG004	9256602	9756602	2	9615763	9617381	-	109161	110779	AT4G02480.1		AAA-type ATPase family protein	LOC_Os11g43970.1	AAA-type ATPase family protein, putative, expressed
SNP_2_9506602	2	9506602	GRMZM2G702923	9256602	9756602	2	9618658	9619246	+	112056	112644	AT5G52060.1	ATBAG1,BAG1	BCL-2-associated athanogene 1	LOC_Os09g35630.1	BAG domain-containing protein, putative, expressed
SNP_2_9506602	2	9506602	GRMZM2G327680	9256602	9756602	2	9622875	9626894	-	116273	120292	AT1G56590.1	ZIP4	Clathrin adaptor complexes medium subunit family protein	LOC_Os05g31780.1	adaptor complexes medium subunit family domain containing protein, expressed
SNP_2_9506602	2	9506602	GRMZM2G337011	9256602	9756602	2	9316108	9317023	-	-190494	-189579	AT3G47680.1		DNA binding	LOC_Os07g42560.1	expressed protein
SNP_2_9506602	2	9506602	GRMZM2G124560	9256602	9756602	2	9277391	9279288	+	-229211	-227314	AT5G21040.1	FBX2	F-box protein 2	LOC_Os04g52870.1	OsFBW1 - F-box domain and WD40 repeat containing protein, expressed
SNP_2_9506602	2	9506602	GRMZM2G165007	9256602	9756602	2	9364536	9367919	-	-142066	-138683	AT5G60570.1		Galactose oxidase/kelch repeat superfamily protein	LOC_Os04g52830.1	OsFBK15 - F-box domain and kelch repeat containing protein, expressed
SNP_2_9506602	2	9506602	GRMZM2G094328	9256602	9756602	2	9551125	9552746	+	44523	46144	AT5G39190.1	ATGER2,GER2,GLP2A	germin-like protein 2	LOC_Os04g52720.1	Cupin domain containing protein, expressed
SNP_2_9506602	2	9506602	AC188831.3_FG003	9256602	9756602	2	9515034	9515754	+	8432	9152	AT5G62670.1	AHA11,HA11	H(+)-ATPase 11	LOC_Os04g56160.3	plasma membrane ATPase, putative, expressed
SNP_2_9506602	2	9506602	GRMZM2G041518	9256602	9756602	2	9317664	9321621	+	-188938	-184981	AT1G30570.1	HERK2	hercules receptor kinase 2	LOC_Os04g52860.1	TKL_IRAK_CrRLK1L-1.9 - The CrRLK1L-1 subfamily has homology to the CrRLK1L homolog, expressed
SNP_2_9506602	2	9506602	GRMZM2G094255	9256602	9756602	2	9552778	9557118	-	46176	50516	AT4G14910.2	HISN5B	HISTIDINE BIOSYNTHESIS 5B	LOC_Os04g52710.1	imidazoleglycerol-phosphate dehydratase, putative, expressed
SNP_2_9506602	2	9506602	GRMZM2G080041	9256602	9756602	2	9444798	9449014	+	-61804	-57588	AT5G46330.1	FLS2	Leucine-rich receptor-like protein kinase family protein	LOC_Os04g52780.1	leucine-rich repeat receptor protein kinase EXS precursor, putative, expressed
SNP_2_9506602	2	9506602	GRMZM2G156977	9256602	9756602	2	9417298	9419858	-	-89304	-86744	AT3G12977.1		NAC (No Apical Meristem) domain transcriptional regulator superfamily protein	LOC_Os06g46270.1	no apical meristem protein, putative, expressed
SNP_2_9506602	2	9506602	GRMZM2G040397	9256602	9756602	2	9506497	9510767	-	-105	4165	AT1G30620.1	HSR8,MUR4,UXE1	NAD(P)-binding Rossmann-fold superfamily protein	LOC_Os04g52730.1	NAD dependent epimerase/dehydratase family domain containing protein, expressed
SNP_2_9506602	2	9506602	GRMZM2G080054	9256602	9756602	2	9449250	9451125	-	-57352	-55477	AT2G20180.1	PIF1,PIL5	phytochrome interacting factor 3-like 5	LOC_Os04g52770.1	helix-loop-helix DNA-binding domain containing protein, expressed
SNP_2_9506602	2	9506602	GRMZM2G539687	9256602	9756602	2	9567090	9570594	-	60488	63992	AT3G03940.1		Protein kinase family protein	LOC_Os07g07560.1	CK1_CaseinKinase_1a.6 - CK1 includes the casein kinase 1 kinases, expressed
SNP_2_9506602	2	9506602	GRMZM2G165060	9256602	9756602	2	9359246	9363105	+	-147356	-143497	AT1G16670.1		Protein kinase superfamily protein	LOC_Os04g52840.1	tyrosine protein kinase domain containing protein, putative, expressed
SNP_2_9506602	2	9506602	GRMZM2G343713	9256602	9756602	2	9505104	9505601	-	-1498	-1001	ATCG00830.1		ribosomal protein L2	LOC_Os12g38000.1	60S ribosomal protein L8, putative, expressed
SNP_2_9506602	2	9506602	GRMZM5G899315	9256602	9756602	2	9504550	9504843	-	-2052	-1759	ATCG00820.1		ribosomal protein S19	LOC_Os10g21352.1	chloroplast 30S ribosomal protein S19, putative, expressed
SNP_2_9506602	2	9506602	GRMZM2G089273	9256602	9756602	2	9609980	9610282	-	103378	103680	AT4G00880.1		SAUR-like auxin-responsive protein family	LOC_Os04g52684.1	expressed protein
SNP_2_9506602	2	9506602	GRMZM2G388051	9256602	9756602	2	9620800	9621141	-	114198	114539	AT2G46690.1		SAUR-like auxin-responsive protein family	LOC_Os03g45830.1	OsSAUR15 - Auxin-responsive SAUR gene family member
SNP_2_9506602	2	9506602	AC185413.3_FG005	9256602	9756602	2	9267681	9268450	-	-238921	-238152	AT2G04160.1	AIR3	Subtilisin-like serine endopeptidase family protein	LOC_Os08g23740.1	OsSub55 - Putative Subtilisin homologue, expressed
SNP_2_9506602	2	9506602	AC188831.3_FG006	9256602	9756602	2	9494077	9496884	-	-12525	-9718				LOC_Os06g28300.1	zinc knuckle family protein, expressed
SNP_2_9506602	2	9506602	GRMZM2G089294	9256602	9756602	2	9587746	9588498	+	81144	81896	AT5G47680.1			LOC_Os02g49360.1	RNA methyltransferase domain-containing protein 2, putative, expressed
SNP_2_9506602	2	9506602	GRMZM2G089282	9256602	9756602	2	9590701	9592247	+	84099	85645	AT1G79160.1			LOC_Os04g52700.1	expressed protein
SNP_3_12888452	3	12888452	GRMZM2G319167	12638452	13138452	3	12781959	12784112	+	-106493	-104340	AT3G27670.1	RST1	ARM repeat superfamily protein	LOC_Os01g07490.1	RST1, putative, expressed
SNP_3_12888452	3	12888452	GRMZM2G319169	12638452	13138452	3	12798270	12819751	+	-90182	-68701	AT3G27670.1	RST1	ARM repeat superfamily protein	LOC_Os01g07490.1	RST1, putative, expressed
SNP_3_12888452	3	12888452	GRMZM2G158342	12638452	13138452	3	13109108	13110869	+	220656	222417	AT4G12300.1	CYP706A4	cytochrome P450, family 706, subfamily A, polypeptide 4	LOC_Os01g50490.1	cytochrome P450, putative, expressed
SNP_3_12888452	3	12888452	GRMZM2G023952	12638452	13138452	3	13075767	13077940	+	187315	189488	AT2G26170.1	CYP711A1,MAX1	cytochrome P450, family 711, subfamily A, polypeptide 1	LOC_Os01g50590.1	cytochrome P450, putative, expressed
SNP_3_12888452	3	12888452	AC233943.1_FG002	12638452	13138452	3	12890068	12890853	+	1616	2401	AT5G63090.1	LOB	Lateral organ boundaries (LOB) domain family protein	LOC_Os01g07480.1	DUF260 domain containing protein, putative, expressed
SNP_3_12888452	3	12888452	GRMZM2G521829	12638452	13138452	3	12654782	12655110	+	-233670	-233342	AT5G51560.1		Leucine-rich repeat protein kinase family protein	LOC_Os08g02440.1	expressed protein
SNP_3_12888452	3	12888452	GRMZM2G066313	12638452	13138452	3	12647044	12647965	+	-241408	-240487	AT3G03710.1	PNP,RIF10	polyribonucleotide nucleotidyltransferase, putative	LOC_Os07g07310.1	polynucleotide phosphorylase, putative, expressed
SNP_3_12888452	3	12888452	GRMZM2G033126	12638452	13138452	3	12984348	12997162	-	95896	108710	AT4G36470.1		S-adenosyl-L-methionine-dependent methyltransferases superfamily protein	LOC_Os01g50480.1	SAM dependent carboxyl methyltransferase, putative, expressed
SNP_3_12888452	3	12888452	GRMZM2G066345	12638452	13138452	3	12650515	12654190	+	-237937	-234262	AT4G24670.1	TAR2	tryptophan aminotransferase related 2	LOC_Os01g07500.1	alliin lyase precursor, putative, expressed
SNP_3_12888452	3	12888452	GRMZM2G318741	12638452	13138452	3	13066101	13066840	-	177649	178388				LOC_Os04g01970.1	SWI/SNF-related matrix-associated actin-dependent regulator of chromatin subfamily C member, putative, expressed
SNP_3_171824570	3	171824570	GRMZM2G126718	171574570	172074570	3	171820729	171821793	+	-3841	-2777	AT3G50530.2	CRK	CDPK-related kinase	LOC_Os07g42770.1	CAMK_CAMK_like.35 - CAMK includes calcium/calmodulin depedent protein kinases, expressed
SNP_3_171824570	3	171824570	GRMZM2G138161	171574570	172074570	3	171756648	171760083	-	-67922	-64487	AT1G19025.1		DNA repair metallo-beta-lactamase family protein	LOC_Os01g65890.1	DNA repair metallo-beta-lactamase, putative, expressed
SNP_3_171824570	3	171824570	GRMZM2G138176	171574570	172074570	3	171752543	171756334	+	-72027	-68236	AT1G21410.1	SKP2A	F-box/RNI-like superfamily protein	LOC_Os01g65920.1	F-box/LRR-repeat protein 2, putative, expressed
SNP_3_171824570	3	171824570	GRMZM2G467466	171574570	172074570	3	171942537	171947695	-	117967	123125	AT1G02020.1		nitroreductase family protein	LOC_Os10g11340.1	nitroreductase family protein, putative, expressed
SNP_3_171824570	3	171824570	GRMZM2G039365	171574570	172074570	3	171792049	171795701	-	-32521	-28869	AT1G21460.1		Nodulin MtN3 family protein	LOC_Os01g65880.1	nodulin MtN3 family protein, putative, expressed
SNP_3_171824570	3	171824570	GRMZM2G126664	171574570	172074570	3	171822679	171824666	+	-1891	96	AT3G21470.1		Pentatricopeptide repeat (PPR-like) superfamily protein	LOC_Os01g65840.1	pentatricopeptide, putative, expressed
SNP_3_171824570	3	171824570	GRMZM2G414601	171574570	172074570	3	171859888	171866267	+	35318	41697	AT2G18790.1	HY3,OOP1,PHYB	phytochrome B	LOC_Os03g19590.1	phytochrome B, putative, expressed
SNP_3_171824570	3	171824570	GRMZM2G167637	171574570	172074570	3	171938170	171941435	+	113600	116865	AT5G09760.1		Plant invertase/pectin methylesterase inhibitor superfamily	LOC_Os01g65790.1	pectinesterase, putative, expressed
SNP_3_171824570	3	171824570	GRMZM2G100454	171574570	172074570	3	171682643	171689574	+	-141927	-134996	AT5G56790.1		Protein kinase superfamily protein	LOC_Os01g65940.1	expressed protein
SNP_3_171824570	3	171824570	AC211691.4_FG004	171574570	172074570	3	171857575	171857868	+	33005	33298	AT4G03230.1		S-locus lectin protein kinase family protein	LOC_Os09g37800.1	serine/threonine kinase, putative, expressed
SNP_3_219463585	3	219463585	GRMZM2G081924	219213585	219713585	3	219273325	219280023	-	-190260	-183562	AT2G25910.1		3\'-5\' exonuclease domain-containing protein / K homology domain-containing protein / KH domain-containing protein	LOC_Os01g38620.1	3-5 exonuclease/ nucleic acid binding protein, putative, expressed
SNP_3_219463585	3	219463585	GRMZM2G081816	219213585	219713585	3	219263852	219266149	-	-199733	-197436	AT3G21330.1		basic helix-loop-helix (bHLH) DNA-binding superfamily protein	LOC_Os01g38610.1	helix-loop-helix DNA-binding domain containing protein, expressed
SNP_3_219463585	3	219463585	GRMZM2G061990	219213585	219713585	3	219454655	219459655	+	-8930	-3930	AT1G29900.1	CARB	carbamoyl phosphate synthetase B	LOC_Os01g38970.1	carbamoyl-phosphate synthase large chain, putative, expressed
SNP_3_219463585	3	219463585	GRMZM2G306357	219213585	219713585	3	219556286	219567608	+	92701	104023	AT5G56930.1	emb1789	CCCH-type zinc finger family protein	LOC_Os01g39100.1	zinc finger C-x8-C-x5-C-x3-H type family protein, expressed
SNP_3_219463585	3	219463585	GRMZM2G005815	219213585	219713585	3	219545854	219552097	+	82269	88512	AT2G26150.1	ATHSFA2,HSFA2	heat shock transcription factor A2	LOC_Os01g39020.1	HSF-type DNA-binding domain containing protein, expressed
SNP_3_219463585	3	219463585	GRMZM2G047813	219213585	219713585	3	219377091	219378851	+	-86494	-84734	AT5G02560.1	HTA12	histone H2A 12	LOC_Os05g02300.1	Core histone H2A/H2B/H3/H4 domain containing protein, putative, expressed
SNP_3_219463585	3	219463585	GRMZM2G079089	219213585	219713585	3	219419739	219421147	-	-43846	-42438	AT3G45980.1	H2B,HTB9	Histone superfamily protein	LOC_Os03g17084.1	Core histone H2A/H2B/H3/H4 domain containing protein, putative, expressed
SNP_3_219463585	3	219463585	GRMZM2G177693	219213585	219713585	3	219659124	219663410	+	195539	199825	AT1G55110.1	AtIDD7,IDD7	indeterminate(ID)-domain 7	LOC_Os01g39110.1	ZOS1-10 - C2H2 zinc finger protein, expressed
SNP_3_219463585	3	219463585	GRMZM2G022368	219213585	219713585	3	219335079	219335764	-	-128506	-127821	AT5G11970.1		Protein of unknown function (DUF3511)	LOC_Os01g38660.1	expressed protein
SNP_3_219463585	3	219463585	GRMZM2G126603	219213585	219713585	3	219508060	219510626	+	44475	47041	AT3G13882.1		Ribosomal protein L34	LOC_Os01g39010.1	50S ribosomal protein, putative, expressed
SNP_3_219463585	3	219463585	GRMZM2G061890	219213585	219713585	3	219460908	219480920	+	-2677	17335	AT3G49000.1		RNA polymerase III subunit RPC82 family protein	LOC_Os01g48720.1	RNA polymerase III subunit RPC82 family protein, putative, expressed
SNP_3_219463585	3	219463585	GRMZM2G022440	219213585	219713585	3	219340462	219342672	-	-123123	-120913	AT1G11260.1	ATSTP1,STP1	sugar transporter 1	LOC_Os01g38670.1	transporter family protein, putative, expressed
SNP_3_219463585	3	219463585	GRMZM2G061695	219213585	219713585	3	219494801	219498659	-	31216	35074				LOC_Os01g39000.1	ZmGR2c, putative, expressed
SNP_4_144401228	4	144401228	AC207756.3_FG001	144151228	144651228	4	144501062	144503214	+	99834	101986	AT5G13300.1	AGD3,SFC,VAN3	ARF GTPase-activating protein	LOC_Os09g33600.1	ARF GTPase-activating domain-containing protein, putative, expressed
SNP_4_144401228	4	144401228	GRMZM2G038820	144151228	144651228	4	144527355	144551677	+	126127	150449	AT1G60860.1	AGD2	ARF-GAP domain 2	LOC_Os02g42134.2	ARF GTPase-activating domain-containing protein, putative, expressed
SNP_4_144401228	4	144401228	GRMZM2G418604	144151228	144651228	4	144310139	144325644	-	-91089	-75584	AT2G39260.1		binding;RNA binding	LOC_Os02g42040.1	MIF4G domain containing protein, putative, expressed
SNP_4_144401228	4	144401228	GRMZM2G340353	144151228	144651228	4	144626148	144628018	-	224920	226790	AT5G55280.1	ATFTSZ1-1,CPFTSZ,FTSZ1-1	homolog of bacterial cytokinesis Z-ring protein FTSZ 1-1	LOC_Os04g56970.1	tubulin/FtsZ domain containing protein, putative, expressed
SNP_4_144401228	4	144401228	GRMZM2G075531	144151228	144651228	4	144408523	144409239	-	7295	8011	AT1G19450.1		Major facilitator superfamily protein	LOC_Os05g49270.1	transporter family protein, putative, expressed
SNP_4_144401228	4	144401228	GRMZM2G165778	144151228	144651228	4	144158249	144165387	-	-242979	-235841	AT1G60670.2		Protein of unknown function (DUF3755)	LOC_Os02g42020.1	expressed protein
SNP_4_144401228	4	144401228	GRMZM2G340386	144151228	144651228	4	144624547	144625081	+	223319	223853	AT1G17240.1	AtRLP2,RLP2	receptor like protein 2	LOC_Os02g05940.1	phytosulfokine receptor precursor, putative, expressed
SNP_4_144401228	4	144401228	GRMZM2G038799	144151228	144651228	4	144555454	144556136	-	154226	154908	AT1G21240.1	WAK3	wall associated kinase 3	LOC_Os05g04460.1	OsWAK56 - OsWAK receptor-like protein kinase, expressed
SNP_4_144401228	4	144401228	GRMZM2G466769	144151228	144651228	4	144147371	144157649	+	-253857	-243579				LOC_Os10g24954.1	ulp1 protease family, C-terminal catalytic domain containing protein, expressed
SNP_4_144401228	4	144401228	GRMZM2G038789	144151228	144651228	4	144558964	144559765	-	157736	158537				LOC_Os02g42150.1	OsWAK14 - OsWAK receptor-like protein kinase, expressed
SNP_4_146006182	4	146006182	GRMZM2G157458	145756182	146256182	4	146170301	146171109	-	164119	164927	AT5G08410.1	FTRA2	ferredoxin/thioredoxin reductase subunit A (variable subunit) 2	LOC_Os04g44650.1	ferredoxin-thioredoxin reductase, variable chain, putative, expressed
SNP_4_146006182	4	146006182	GRMZM2G111922	145756182	146256182	4	145758982	145760342	-	-247200	-245840	AT5G23370.1		GRAM domain-containing protein / ABA-responsive protein-related	LOC_Os02g42440.1	GEM, putative, expressed
SNP_4_146006182	4	146006182	GRMZM2G149272	145756182	146256182	4	145897367	145900441	-	-108815	-105741	AT5G24760.1		GroES-like zinc-binding dehydrogenase family protein	LOC_Os02g42520.3	dehydrogenase, putative, expressed
SNP_4_146006182	4	146006182	GRMZM2G133444	145756182	146256182	4	145947600	145953314	-	-58582	-52868	AT5G23390.1		Plant protein of unknown function (DUF639)	LOC_Os02g42530.1	expressed protein
SNP_4_146006182	4	146006182	GRMZM2G111923	145756182	146256182	4	146029783	146035276	+	23601	29094	AT3G56720.3			LOC_Os10g34660.1	expressed protein
SNP_4_146006182	4	146006182	GRMZM2G146786	145756182	146256182	4	146085365	146087917	+	79183	81735	AT1G73350.2			LOC_Os02g42540.1	expressed protein
SNP_4_146006182	4	146006182	GRMZM2G157252	145756182	146256182	4	146161513	146163867	-	155331	157685	AT1G65710.1			LOC_Os02g42560.1	expressed protein
SNP_4_193530385	4	193530385	GRMZM2G016805	193280385	193780385	4	193529418	193532950	-	-967	2565	AT3G26935.1		DHHC-type zinc finger family protein	LOC_Os08g42620.1	zinc finger DHHC domain-containing protein, putative, expressed
SNP_4_193530385	4	193530385	GRMZM5G821551	193280385	193780385	4	193324898	193329134	+	-205487	-201251	AT1G29880.1		glycyl-tRNA synthetase / glycine--tRNA ligase	LOC_Os08g42560.1	tRNA synthetase class II core domain containing protein, expressed
SNP_4_193530385	4	193530385	GRMZM2G058120	193280385	193780385	4	193403719	193406093	+	-126666	-124292	AT5G19980.1	GONST4	golgi nucleotide sugar transporter 4	LOC_Os08g10350.1	integral membrane family protein, putative, expressed
SNP_4_193530385	4	193530385	GRMZM2G702765	193280385	193780385	4	193339059	193342925	+	-191326	-187460	AT4G32850.5	nPAP,PAP(IV)	nuclear poly(a) polymerase	LOC_Os06g21470.2	expressed protein
SNP_4_193530385	4	193530385	AC233883.1_FG006	193280385	193780385	4	193332733	193334572	+	-197652	-195813	AT3G50170.1		Plant protein of unknown function (DUF247)	LOC_Os08g42570.1	plant protein of unknown function domain containing protein, expressed
SNP_4_193530385	4	193530385	GRMZM2G016997	193280385	193780385	4	193514728	193523266	-	-15657	-7119	AT3G12280.2	ATRBR1,RB,RB1,RBR,RBR1	retinoblastoma-related 1	LOC_Os08g42600.1	retinoblastoma-related protein-like, putative, expressed
SNP_4_193530385	4	193530385	GRMZM2G011473	193280385	193780385	4	193683113	193702464	+	152728	172079	AT2G47700.1	RFI2	RING/U-box superfamily protein	LOC_Os01g24880.1	zinc finger, C3HC4 type domain containing protein, expressed
SNP_4_193530385	4	193530385	GRMZM2G323847	193280385	193780385	4	193428629	193429543	-	-101756	-100842	AT1G80410.2	EMB2753	tetratricopeptide repeat (TPR)-containing protein	LOC_Os01g43030.1	tetratricopeptide repeat domain containing protein, expressed
SNP_4_193530385	4	193530385	GRMZM2G320723	193280385	193780385	4	193523996	193527526	-	-6389	-2859	AT1G08070.1	OTP82	Tetratricopeptide repeat (TPR)-like superfamily protein	LOC_Os08g42610.1	pentatricopeptide, putative, expressed
SNP_4_193530385	4	193530385	GRMZM5G801672	193280385	193780385	4	193298143	193299395	+	-232242	-230990				LOC_Os05g01310.1	ankyrin repeat family protein, putative, expressed
SNP_4_193530385	4	193530385	GRMZM2G017663	193280385	193780385	4	193429958	193430282	-	-100427	-100103				LOC_Os04g55920.1	zinc-finger protein, putative, expressed
SNP_4_193530385	4	193530385	GRMZM2G011713	193280385	193780385	4	193710638	193711479	+	180253	181094				LOC_Os02g32340.1	Spc97 / Spc98 family protein, putative, expressed
SNP_4_211011498	4	211011498	GRMZM2G048274	210761498	211261498	4	210933399	210940029	-	-78099	-71469	AT3G62300.2	ATDUF7,DUF7	DOMAIN OF UNKNOWN FUNCTION 724 7	LOC_Os11g35050.1	expressed protein
SNP_4_211011498	4	211011498	GRMZM5G889769	210761498	211261498	4	211254283	211255978	-	242785	244480	AT2G17420.1	ATNTRA,NTR2,NTRA	NADPH-dependent thioredoxin reductase A	LOC_Os02g48290.1	thioredoxin reductase 2, putative, expressed
SNP_4_211011498	4	211011498	GRMZM2G002652	210761498	211261498	4	210865185	210868144	-	-146313	-143354	AT5G53970.1		Tyrosine transaminase family protein	LOC_Os11g35040.1	aminotransferase, classes I and II, domain containing protein, expressed
SNP_4_64845133	4	64845133	GRMZM2G038108	64595133	65095133	4	64801561	64805293	+	-43572	-39840	AT3G12050.1		Aha1 domain-containing protein	LOC_Os08g36150.1	activator of 90 kDa heat shock protein ATPase homolog, putative, expressed
SNP_4_64845133	4	64845133	GRMZM5G873729	64595133	65095133	4	64696593	64698262	+	-148540	-146871	AT4G18150.1		Kinase-related protein of unknown function (DUF1296)	LOC_Os05g49180.1	protein of unknown function DUF1296 domain containing protein, expressed
SNP_4_64845133	4	64845133	GRMZM2G005779	64595133	65095133	4	64987120	64987822	+	141987	142689	AT2G06530.1	VPS2.1	SNF7 family protein	LOC_Os11g47710.1	SNF7 domain containing protein, putative, expressed
SNP_4_71048778	4	71048778	GRMZM2G180547	70798778	71298778	4	71082394	71084453	+	33616	35675	AT5G09220.1	AAP2	amino acid permease 2	LOC_Os11g09020.1	amino acid transporter, putative, expressed
SNP_4_71048778	4	71048778	GRMZM2G037005	70798778	71298778	4	70945427	70945829	+	-103351	-102949	AT2G28000.1	CH-CPN60A,CPN60A,SLP	chaperonin-60alpha	LOC_Os09g38980.1	T-complex protein, putative, expressed
SNP_4_71048778	4	71048778	GRMZM2G093945	70798778	71298778	4	70866148	70870780	+	-182630	-177998	AT5G57330.1		Galactose mutarotase-like superfamily protein	LOC_Os08g14330.1	aldose 1-epimerase, putative, expressed
SNP_4_71048778	4	71048778	GRMZM2G341058	70798778	71298778	4	71238732	71243408	+	189954	194630	AT4G30190.1	AHA2,HA2,PMA2	H(+)-ATPase 2	LOC_Os04g56160.1	plasma membrane ATPase, putative, expressed
SNP_4_71048778	4	71048778	GRMZM2G481395	70798778	71298778	4	71072124	71073216	+	23346	24438	AT4G01320.1	ATSTE24,STE24	Peptidase family M48 family protein	LOC_Os02g45650.1	peptidase, putative, expressed
SNP_4_71048778	4	71048778	GRMZM2G036885	70798778	71298778	4	70927653	70934691	+	-121125	-114087	AT4G30825.1		Tetratricopeptide repeat (TPR)-like superfamily protein	LOC_Os09g25550.1	pentatricopeptide, putative, expressed
SNP_4_71048778	4	71048778	GRMZM2G153652	70798778	71298778	4	71068219	71069844	-	19441	21066				LOC_Os02g57400.1	2-phosphoglycerate kinase-related, putative, expressed
SNP_4_89429269	4	89429269	GRMZM2G064193	89179269	89679269	4	89541304	89542915	-	112035	113646	AT1G47480.1		alpha/beta-Hydrolases superfamily protein	LOC_Os08g37060.1	gibberellin receptor GID1L2, putative, expressed
SNP_4_89429269	4	89429269	GRMZM2G364249	89179269	89679269	4	89459564	89460193	-	30295	30924	AT3G18070.2	BGLU43	beta glucosidase 43	LOC_Os09g33680.1	Os9bglu31 - beta-glucosidase, dhurrinase, similar to G. max hydroxyisourate hydrolase, expressed
SNP_4_89429269	4	89429269	GRMZM2G305426	89179269	89679269	4	89369902	89379796	+	-59367	-49473	AT4G24560.1	UBP16	ubiquitin-specific protease 16	LOC_Os08g37350.1	ubiquitin carboxyl-terminal hydrolase family protein, expressed
SNP_4_89429269	4	89429269	GRMZM2G007156	89179269	89679269	4	89348351	89350070	+	-80918	-79199	AT5G65450.1	UBP17	ubiquitin-specific protease 17	LOC_Os08g37350.1	ubiquitin carboxyl-terminal hydrolase family protein, expressed
SNP_4_89429269	4	89429269	GRMZM2G089097	89179269	89679269	4	89337753	89338621	-	-91516	-90648				LOC_Os08g37350.1	ubiquitin carboxyl-terminal hydrolase family protein, expressed
SNP_5_160490300	5	160490300	GRMZM2G052512	160240300	160740300	5	160505515	160507104	-	15215	16804	AT3G04080.1	APY1,ATAPY1	apyrase 1	LOC_Os07g48430.1	nucleoside-triphosphatase, putative, expressed
SNP_5_160490300	5	160490300	GRMZM2G052435	160240300	160740300	5	160479842	160498691	+	-10458	8391	AT3G59020.1		ARM repeat superfamily protein	LOC_Os04g26841.1	importin-8, putative, expressed
SNP_5_160490300	5	160490300	GRMZM2G012046	160240300	160740300	5	160693220	160699570	+	202920	209270	AT1G14780.1		MAC/Perforin domain-containing protein	LOC_Os02g27480.1	membrane attack complex component/perforin/complement C9, putative, expressed
SNP_5_160490300	5	160490300	GRMZM2G311943	160240300	160740300	5	160702396	160703349	-	212096	213049	AT1G31470.1	NFD4	Major facilitator superfamily protein	LOC_Os11g01590.1	nodulin, putative, expressed
SNP_5_160490300	5	160490300	GRMZM2G395850	160240300	160740300	5	160553221	160554858	-	62921	64558	AT1G21150.1		Mitochondrial transcription termination factor family protein	LOC_Os06g12040.1	mTERF family protein, expressed
SNP_5_160490300	5	160490300	GRMZM2G121967	160240300	160740300	5	160737348	160737712	-	247048	247412	AT1G25360.1		Pentatricopeptide repeat (PPR) superfamily protein	LOC_Os03g62690.1	pentatricopeptide, putative, expressed
SNP_5_160490300	5	160490300	GRMZM2G105706	160240300	160740300	5	160450385	160456485	-	-39915	-33815	AT4G04950.1		thioredoxin family protein	LOC_Os10g35720.1	OsGrx_S17 - glutaredoxin subgroup II, expressed
SNP_5_160490300	5	160490300	GRMZM2G105720	160240300	160740300	5	160464953	160465417	-	-25347	-24883	AT4G04950.1		thioredoxin family protein	LOC_Os10g35720.1	OsGrx_S17 - glutaredoxin subgroup II, expressed
SNP_5_160490300	5	160490300	GRMZM2G052402	160240300	160740300	5	160466287	160468466	-	-24013	-21834	AT4G04950.1		thioredoxin family protein	LOC_Os10g35720.1	OsGrx_S17 - glutaredoxin subgroup II, expressed
SNP_5_160866262	5	160866262	GRMZM5G829738	160616262	161116262	5	161027435	161041475	-	161173	175213	AT3G14010.4	CID4	CTC-interacting domain 4	LOC_Os02g27950.2	ataxin-2 related protein, putative, expressed
SNP_5_160866262	5	160866262	GRMZM2G366698	160616262	161116262	5	160747586	160759982	-	-118676	-106280	AT1G65580.1	FRA3	Endonuclease/exonuclease/phosphatase family protein	LOC_Os02g27620.1	endonuclease/exonuclease/phosphatase family domain containing protein, expressed
SNP_5_160866262	5	160866262	GRMZM2G012046	160616262	161116262	5	160693220	160699570	+	-173042	-166692	AT1G14780.1		MAC/Perforin domain-containing protein	LOC_Os02g27480.1	membrane attack complex component/perforin/complement C9, putative, expressed
SNP_5_160866262	5	160866262	GRMZM2G311943	160616262	161116262	5	160702396	160703349	-	-163866	-162913	AT1G31470.1	NFD4	Major facilitator superfamily protein	LOC_Os11g01590.1	nodulin, putative, expressed
SNP_5_160866262	5	160866262	GRMZM2G121967	160616262	161116262	5	160737348	160737712	-	-128914	-128550	AT1G25360.1		Pentatricopeptide repeat (PPR) superfamily protein	LOC_Os03g62690.1	pentatricopeptide, putative, expressed
SNP_5_160866262	5	160866262	GRMZM2G078050	160616262	161116262	5	160838096	160838731	+	-28166	-27531	AT5G46090.1		Protein of unknown function (DUF679)	LOC_Os02g27800.1	expressed protein
SNP_5_160866262	5	160866262	GRMZM2G377600	160616262	161116262	5	160795273	160797497	+	-70989	-68765	AT3G61110.1	ARS27A,RS27A	ribosomal protein S27	LOC_Os04g27860.1	40S ribosomal protein S27, putative, expressed
SNP_5_160866262	5	160866262	GRMZM2G158333	160616262	161116262	5	161082251	161083780	+	215989	217518	ATCG00900.1		Ribosomal protein S7p/S5e family protein	LOC_Os02g24576.1	chloroplast 30S ribosomal protein S7, putative, expressed
SNP_5_160866262	5	160866262	AC225342.3_FG001	160616262	161116262	5	160741068	160742261	+	-125194	-124001	AT5G50670.1		Squamosa promoter-binding protein-like (SBP domain) transcription factor family protein	LOC_Os09g32944.1	OsSPL18 - SBP-box gene family member, expressed
SNP_5_160866262	5	160866262	GRMZM2G132043	160616262	161116262	5	160760763	160762103	-	-105499	-104159	AT5G40870.1	ATUK/UPRT1,UK/UPRT1,UKL1	uridine kinase/uracil phosphoribosyltransferase 1	LOC_Os09g32820.1	uridine/cytidine kinase-like 1, putative, expressed
SNP_5_160866262	5	160866262	GRMZM2G077989	160616262	161116262	5	160868429	160871942	-	2167	5680	AT3G25400.1			LOC_Os02g27810.1	MazG nucleotide pyrophosphohydrolase domain containing protein, expressed
SNP_5_168661067	5	168661067	GRMZM2G161419	168411067	168911067	5	168461351	168463794	+	-199716	-197273	AT2G06210.1	ELF8,VIP6	binding	LOC_Os07g29360.1	tetratricopeptide repeat domain containing protein, expressed
SNP_5_168661067	5	168661067	GRMZM2G113332	168411067	168911067	5	168712281	168714190	+	51214	53123	AT3G56240.1	CCH	copper chaperone	LOC_Os02g32814.1	heavy metal-associated domain containing protein, expressed
SNP_5_168661067	5	168661067	GRMZM2G038669	168411067	168911067	5	168468853	168470723	+	-192214	-190344	AT5G03700.1		D-mannose binding lectin protein with Apple-like carbohydrate-binding domain	LOC_Os02g32620.1	PAN domain-containing protein At5g03700 precursor, putative, expressed
SNP_5_168661067	5	168661067	GRMZM2G045188	168411067	168911067	5	168489858	168491256	-	-171209	-169811	AT2G27740.1		Family of unknown function (DUF662)	LOC_Os02g32650.1	expressed protein
SNP_5_168661067	5	168661067	GRMZM5G876303	168411067	168911067	5	168572687	168574815	-	-88380	-86252	AT5G07720.1		Galactosyl transferase GMA12/MNN10 family protein	LOC_Os02g32750.1	glycosyltransferase, putative, expressed
SNP_5_168661067	5	168661067	GRMZM2G161376	168411067	168911067	5	168437672	168440713	-	-223395	-220354	AT1G29370.1		Kinase-related protein of unknown function (DUF1296)	LOC_Os01g47430.2	protein of unknown function DUF1296 domain containing protein, expressed
SNP_5_168661067	5	168661067	GRMZM2G038536	168411067	168911067	5	168902357	168907850	-	241290	246783	AT5G22470.1		NAD+ ADP-ribosyltransferases;NAD+ ADP-ribosyltransferases	LOC_Os02g32860.1	poly synthetase 3, putative, expressed
SNP_5_168661067	5	168661067	GRMZM2G161390	168411067	168911067	5	168442279	168443671	-	-218788	-217396	AT5G56750.1	NDL1	N-MYC downregulated-like 1	LOC_Os06g36740.1	pollen-specific protein SF21, putative, expressed
SNP_5_168661067	5	168661067	GRMZM2G466549	168411067	168911067	5	168434411	168444512	+	-226656	-216555	AT1G76350.1		Plant regulator RWP-RK family protein	LOC_Os09g37710.1	NIN, putative, expressed
SNP_5_168661067	5	168661067	GRMZM2G038497	168411067	168911067	5	168898283	168899274	+	237216	238207	AT3G52770.1	ZPR3	protein binding	LOC_Os02g32850.1	expressed protein
SNP_5_168661067	5	168661067	GRMZM5G860214	168411067	168911067	5	168487012	168488626	-	-174055	-172441	AT5G17600.1		RING/U-box superfamily protein	LOC_Os11g05300.1	RING-H2 finger protein, putative, expressed
SNP_5_168661067	5	168661067	GRMZM2G074099	168411067	168911067	5	168910837	168926688	+	249770	265621	AT3G56160.1		Sodium Bile acid symporter family	LOC_Os02g32930.1	bile acid sodium symporter, putative, expressed
SNP_5_168661067	5	168661067	GRMZM2G126922	168411067	168911067	5	168561557	168563942	+	-99510	-97125	AT5G61210.1	ATSNAP33,ATSNAP33B,SNAP33,SNP33	soluble N-ethylmaleimide-sensitive factor adaptor protein 33	LOC_Os02g32740.1	SNARE domain containing protein, putative, expressed
SNP_5_168661067	5	168661067	GRMZM2G032628	168411067	168911067	5	168492139	168509225	-	-168928	-151842	AT5G03650.1	SBE2.2	starch branching enzyme 2.2	LOC_Os02g32660.1	1,4-alpha-glucan-branching enzyme, chloroplast precursor, putative, expressed
SNP_5_168661067	5	168661067	GRMZM2G004715	168411067	168911067	5	168705469	168708046	-	44402	46979	AT1G16480.1		Tetratricopeptide repeat (TPR)-like superfamily protein	LOC_Os02g32780.1	pentatricopeptide, putative, expressed
SNP_5_213796937	5	213796937	GRMZM2G178996	213546937	214046937	5	213595500	213598616	-	-201437	-198321	AT2G25050.1		Actin-binding FH2 (Formin Homology) protein	LOC_Os02g55150.2	formin, putative, expressed
SNP_5_213796937	5	213796937	GRMZM5G879749	213546937	214046937	5	213582679	213588252	+	-214258	-208685	AT4G30610.1	BRS1,SCPL24	alpha/beta-Hydrolases superfamily protein	LOC_Os02g55130.1	OsSCP10 - Putative Serine Carboxypeptidase homologue, expressed
SNP_5_213796937	5	213796937	GRMZM2G179658	213546937	214046937	5	213795955	213800058	-	-982	3121	AT4G31020.1		alpha/beta-Hydrolases superfamily protein	LOC_Os02g55330.1	OsPOP6 - Putative Prolyl Oligopeptidase homologue, expressed
SNP_5_213796937	5	213796937	GRMZM5G836910	213546937	214046937	5	213953336	213958271	+	156399	161334	AT4G31990.1	AAT3,ASP5,ATAAT1	aspartate aminotransferase 5	LOC_Os02g55420.1	aminotransferase, classes I and II, domain containing protein, expressed
SNP_5_213796937	5	213796937	GRMZM2G031257	213546937	214046937	5	213610111	213612088	-	-186826	-184849	AT5G58003.1	CPL4	C-terminal domain phosphatase-like 4	LOC_Os05g32430.1	NLI interacting factor-like phosphatase, putative, expressed
SNP_5_213796937	5	213796937	GRMZM2G178958	213546937	214046937	5	213590124	213594002	-	-206813	-202935	AT2G24200.1		Cytosol aminopeptidase family protein	LOC_Os02g55140.1	leucine aminopeptidase, chloroplast precursor, putative, expressed
SNP_5_213796937	5	213796937	GRMZM2G469111	213546937	214046937	5	213993539	213996283	-	196602	199346	AT5G35160.2		Endomembrane protein 70 protein family	LOC_Os02g55440.1	transmembrane 9 superfamily member, putative, expressed
SNP_5_213796937	5	213796937	GRMZM5G832135	213546937	214046937	5	213639198	213647876	+	-157739	-149061	AT5G58010.1	LRL3	LJRHL1-like 3	LOC_Os02g55250.1	BHLH transcription factor, putative, expressed
SNP_5_213796937	5	213796937	GRMZM2G070351	213546937	214046937	5	213683158	213687489	+	-113779	-109448	AT2G38700.1	ATMVD1,MVD1	mevalonate diphosphate decarboxylase 1	LOC_Os02g01760.1	diphosphomevalonate decarboxylase family protein, expressed
SNP_5_213796937	5	213796937	GRMZM2G075978	213546937	214046937	5	213893289	213897966	-	96352	101029	AT2G07690.1	MCM5	Minichromosome maintenance (MCM2/3/5) family protein	LOC_Os02g55410.1	MCM5 - Putative minichromosome maintenance MCM complex subunit 5, expressed
SNP_5_213796937	5	213796937	GRMZM2G179633	213546937	214046937	5	213774404	213775770	+	-22533	-21167	AT2G32070.1		Polynucleotidyl transferase, ribonuclease H-like superfamily protein	LOC_Os02g55300.1	CAF1 family ribonuclease containing protein, putative, expressed
SNP_5_213796937	5	213796937	GRMZM2G179662	213546937	214046937	5	213805700	213814223	-	8763	17286	AT4G29380.1		protein kinase family protein / WD-40 repeat family protein	LOC_Os02g55340.1	WD domain and HEAT domain containing protein, putative, expressed
SNP_5_213796937	5	213796937	GRMZM5G813002	213546937	214046937	5	213661439	213662852	-	-135498	-134085	AT1G27510.1		Protein of unknown function (DUF3506)	LOC_Os01g01790.1	expressed protein
SNP_5_213796937	5	213796937	GRMZM2G479110	213546937	214046937	5	213780789	213785593	-	-16148	-11344	AT2G25180.1	ARR12,RR12	response regulator 12	LOC_Os02g55320.1	two-component response regulator, putative, expressed
SNP_5_213796937	5	213796937	GRMZM2G100467	213546937	214046937	5	213868446	213869401	+	71509	72464	AT4G31985.1		Ribosomal protein L39 family protein	LOC_Os02g55370.1	60S ribosomal protein L39, putative, expressed
SNP_5_213796937	5	213796937	AC214612.2_FG015	213546937	214046937	5	213622779	213623074	-	-174158	-173863				LOC_Os11g02464.1	vacuolar-sorting receptor precursor, putative, expressed
SNP_5_213796937	5	213796937	GRMZM2G469142	213546937	214046937	5	213964193	213966299	+	167256	169362				LOC_Os02g55430.1	alginate regulatory protein AlgP, putative, expressed
SNP_5_26160368	5	26160368	GRMZM2G006246	25910368	26410368	5	26333085	26337585	-	172717	177217	AT3G02680.1	ATNBS1,NBS1	nijmegen breakage syndrome 1	LOC_Os10g34580.1	FHA domain containing protein, putative, expressed
SNP_5_26160368	5	26160368	GRMZM2G022244	25910368	26410368	5	26097163	26101487	+	-63205	-58881	AT5G37370.1	ATSRL1	PRP38 family protein	LOC_Os05g08600.1	splicing factor, putative, expressed
SNP_5_26160368	5	26160368	GRMZM2G022175	25910368	26410368	5	26115716	26120914	-	-44652	-39454	AT3G19950.1		RING/U-box superfamily protein	LOC_Os10g34590.1	zinc finger, C3HC4 type domain containing protein, expressed
SNP_5_26160368	5	26160368	GRMZM2G313347	25910368	26410368	5	26264643	26267864	+	104275	107496	AT5G08020.1	ATRPA70B,RPA70B	RPA70-kDa subunit B	LOC_Os01g73070.2	expressed protein
SNP_5_26160368	5	26160368	GRMZM2G039542	25910368	26410368	5	25924677	25935293	+	-235691	-225075				LOC_Os02g02940.1	succinate dehydrogenase subunit 3, putative, expressed
SNP_5_26160478	5	26160478	GRMZM2G006246	25910478	26410478	5	26333085	26337585	-	172607	177107	AT3G02680.1	ATNBS1,NBS1	nijmegen breakage syndrome 1	LOC_Os10g34580.1	FHA domain containing protein, putative, expressed
SNP_5_26160478	5	26160478	GRMZM2G022244	25910478	26410478	5	26097163	26101487	+	-63315	-58991	AT5G37370.1	ATSRL1	PRP38 family protein	LOC_Os05g08600.1	splicing factor, putative, expressed
SNP_5_26160478	5	26160478	GRMZM2G022175	25910478	26410478	5	26115716	26120914	-	-44762	-39564	AT3G19950.1		RING/U-box superfamily protein	LOC_Os10g34590.1	zinc finger, C3HC4 type domain containing protein, expressed
SNP_5_26160478	5	26160478	GRMZM2G313347	25910478	26410478	5	26264643	26267864	+	104165	107386	AT5G08020.1	ATRPA70B,RPA70B	RPA70-kDa subunit B	LOC_Os01g73070.2	expressed protein
SNP_5_26160478	5	26160478	GRMZM2G039542	25910478	26410478	5	25924677	25935293	+	-235801	-225185				LOC_Os02g02940.1	succinate dehydrogenase subunit 3, putative, expressed
SNP_5_59630329	5	59630329	GRMZM2G179321	59380329	59880329	5	59473327	59475072	+	-157002	-155257	AT2G41460.1	ARP	apurinic endonuclease-redox protein	LOC_Os01g58680.1	apurinic endonuclease-redox protein, putative, expressed
SNP_5_59630329	5	59630329	GRMZM2G110924	59380329	59880329	5	59807218	59810253	+	176889	179924	AT3G52950.1		CBS / octicosapeptide/Phox/Bemp1 (PB1) domains-containing protein	LOC_Os11g06930.1	CBS domain-containing protein, putative, expressed
SNP_5_59630329	5	59630329	GRMZM2G338813	59380329	59880329	5	59814137	59815849	-	183808	185520	AT2G22610.1		Di-glucose binding protein with Kinesin motor domain	LOC_Os02g12100.1	expressed protein
SNP_5_59630329	5	59630329	GRMZM2G102447	59380329	59880329	5	59753811	59756533	+	123482	126204	AT2G16860.1		GCIP-interacting family protein	LOC_Os06g49740.1	pre-mRNA-splicing factor syf2, putative, expressed
SNP_5_59630329	5	59630329	GRMZM2G050450	59380329	59880329	5	59488143	59489894	-	-142186	-140435	AT5G17540.1		HXXXD-type acyl-transferase family protein	LOC_Os06g49660.1	transferase family protein, putative, expressed
SNP_5_59630329	5	59630329	GRMZM5G856929	59380329	59880329	5	59832359	59833908	+	202030	203579	AT1G31350.1	KUF1	KAR-UP F-box 1	LOC_Os06g49750.1	kelch motif family protein, expressed
SNP_5_59630329	5	59630329	GRMZM2G017081	59380329	59880329	5	59835715	59840942	-	205386	210613	AT5G11300.1	CYC2BAT,CYC3B,CYCA2;2	mitotic-like cyclin 3B from Arabidopsis	LOC_Os12g31810.1	cyclin, putative, expressed
SNP_5_59630329	5	59630329	GRMZM2G028108	59380329	59880329	5	59628458	59632520	+	-1871	2191	AT5G42310.1		Pentatricopeptide repeat (PPR-like) superfamily protein	LOC_Os06g49670.1	pentatricopeptide, putative, expressed
SNP_5_59630329	5	59630329	GRMZM2G050460	59380329	59880329	5	59500239	59503424	-	-130090	-126905	AT1G36240.1		Ribosomal protein L7Ae/L30e/S12e/Gadd45 family protein	LOC_Os01g16890.1	ribosomal protein L7Ae, putative, expressed
SNP_5_59630329	5	59630329	GRMZM2G179292	59380329	59880329	5	59457065	59458960	-	-173264	-171369	AT4G19390.1		Uncharacterised protein family (UPF0114)	LOC_Os06g49640.1	uncharacterized UPF0114 domain containing protein, expressed
SNP_5_59630329	5	59630329	GRMZM2G478624	59380329	59880329	5	59459311	59460317	-	-171018	-170012	AT5G45320.1			LOC_Os06g49650.1	harpin-induced protein 1 domain containing protein, expressed
SNP_6_104663091	6	104663091	GRMZM2G055209	104413091	104913091	6	104596359	104602284	-	-66732	-60807	AT1G17500.1		ATPase E1-E2 type family protein / haloacid dehalogenase-like hydrolase family protein	LOC_Os06g36990.1	phospholipid-transporting ATPase 4, putative, expressed
SNP_6_104663091	6	104663091	GRMZM2G151015	104413091	104913091	6	104845179	104877558	-	182088	214467	AT1G18580.1	GAUT11	galacturonosyltransferase 11	LOC_Os03g30000.1	glycosyl transferase 8 domain containing protein, putative, expressed
SNP_6_104663091	6	104663091	GRMZM2G354600	104413091	104913091	6	104611854	104612103	+	-51237	-50988	AT1G30620.1	HSR8,MUR4,UXE1	NAD(P)-binding Rossmann-fold superfamily protein	LOC_Os07g04690.1	UDP-arabinose 4-epimerase 1, putative, expressed
SNP_6_104663091	6	104663091	GRMZM2G109009	104413091	104913091	6	104883776	104890034	-	220685	226943	AT4G32850.5	nPAP,PAP(IV)	nuclear poly(a) polymerase	LOC_Os06g36360.1	expressed protein
SNP_6_104663091	6	104663091	GRMZM2G449817	104413091	104913091	6	104839663	104842894	-	176572	179803	AT5G25930.1		Protein kinase family protein with leucine-rich repeat domain	LOC_Os06g36270.1	receptor-like protein kinase 5 precursor, putative, expressed
SNP_6_104663091	6	104663091	GRMZM2G064518	104413091	104913091	6	104438088	104444511	-	-225003	-218580	AT3G13224.2		RNA-binding (RRM/RBD/RNP motifs) family protein	LOC_Os02g12850.1	RNA recognition motif containing protein, expressed
SNP_6_104663091	6	104663091	GRMZM2G101707	104413091	104913091	6	104623190	104625165	+	-39901	-37926	AT3G13780.1		SMAD/FHA domain-containing protein	LOC_Os06g36940.1	expressed protein
SNP_6_104663091	6	104663091	GRMZM2G064382	104413091	104913091	6	104434053	104437222	-	-229038	-225869	AT1G10970.1	ATZIP4,ZIP4	zinc transporter 4 precursor	LOC_Os06g37010.1	metal cation transporter, putative, expressed
SNP_6_107223456	6	107223456	GRMZM2G175250	106973456	107473456	6	107322608	107324648	-	99152	101192	AT2G46950.1	CYP709B2	cytochrome P450, family 709, subfamily B, polypeptide 2	LOC_Os06g09210.1	cytochrome P450 72A1, putative, expressed
SNP_6_107223456	6	107223456	GRMZM2G126055	106973456	107473456	6	107348906	107350860	-	125450	127404	AT2G46950.1	CYP709B2	cytochrome P450, family 709, subfamily B, polypeptide 2	LOC_Os06g09210.1	cytochrome P450 72A1, putative, expressed
SNP_6_107223456	6	107223456	GRMZM2G012479	106973456	107473456	6	107130613	107135639	+	-92843	-87817	AT2G25080.1	ATGPX1,GPX1	glutathione peroxidase 1	LOC_Os06g08670.1	glutathione peroxidase, putative, expressed
SNP_6_107223456	6	107223456	GRMZM2G127251	106973456	107473456	6	107006046	107007725	-	-217410	-215731	AT5G48930.1	HCT	hydroxycinnamoyl-CoA shikimate/quinate hydroxycinnamoyl transferase	LOC_Os06g08640.1	transferase family protein, putative, expressed
SNP_6_107223456	6	107223456	GRMZM2G012685	106973456	107473456	6	107149181	107152477	+	-74275	-70979	AT2G24130.1		Leucine-rich receptor-like protein kinase family protein	LOC_Os06g08710.1	receptor-like protein kinase precursor, putative, expressed
SNP_6_107223456	6	107223456	GRMZM2G043708	106973456	107473456	6	107075002	107076675	-	-148454	-146781	AT4G34950.1		Major facilitator superfamily protein	LOC_Os09g36600.2	nodulin, putative, expressed
SNP_6_107223456	6	107223456	GRMZM2G343636	106973456	107473456	6	107077039	107083151	-	-146417	-140305	AT4G31530.2		NAD(P)-binding Rossmann-fold superfamily protein	LOC_Os03g23980.1	NAD dependent epimerase/dehydratase family protein, putative, expressed
SNP_6_107223456	6	107223456	GRMZM2G168249	106973456	107473456	6	107265910	107274421	+	42454	50965	AT4G14700.1	ATORC1A,ORC1A	origin recognition complex 1	LOC_Os06g08790.1	ORC1 - Putative origin recognition complex subunit 1, expressed
SNP_6_107223456	6	107223456	GRMZM5G822251	106973456	107473456	6	107169553	107170132	-	-53903	-53324	AT1G13970.1		Protein of unknown function (DUF1336)	LOC_Os12g38850.1	DUF1336 domain containing protein, expressed
SNP_6_107223456	6	107223456	GRMZM2G168274	106973456	107473456	6	107274806	107276289	-	51350	52833	AT4G30440.1	GAE1	UDP-D-glucuronate 4-epimerase 1	LOC_Os02g54890.1	UDP-glucuronate 4-epimerase, putative, expressed
SNP_6_107223456	6	107223456	GRMZM2G427503	106973456	107473456	6	106975232	106975845	-	-248224	-247611	AT1G15900.1			LOC_Os06g30230.1	expressed protein
SNP_6_107223456	6	107223456	GRMZM2G314145	106973456	107473456	6	107168442	107169441	+	-55014	-54015				LOC_Os03g08330.1	ZIM domain containing protein, putative, expressed
SNP_6_107223456	6	107223456	GRMZM2G154892	106973456	107473456	6	107207576	107220484	+	-15880	-2972	AT5G48520.1			LOC_Os06g08730.1	expressed protein
SNP_6_109456130	6	109456130	GRMZM2G004276	109206130	109706130	6	109226494	109233367	-	-229636	-222763	AT5G22060.1	ATJ2,J2	DNAJ homologue 2	LOC_Os01g55650.1	phospholipase, patatin family, putative, expressed
SNP_6_109456130	6	109456130	GRMZM2G048161	109206130	109706130	6	109479746	109480768	-	23616	24638	AT2G03200.1		Eukaryotic aspartyl protease family protein	LOC_Os03g20290.1	aspartic proteinase nepenthesin-1 precursor, putative, expressed
SNP_6_109456130	6	109456130	GRMZM2G025491	109206130	109706130	6	109558991	109560705	+	102861	104575	AT2G03200.1		Eukaryotic aspartyl protease family protein	LOC_Os06g10670.1	aspartic proteinase nepenthesin-1 precursor, putative, expressed
SNP_6_109456130	6	109456130	GRMZM2G171488	109206130	109706130	6	109264696	109274470	-	-191434	-181660	AT4G08350.1	GTA02,GTA2	global transcription factor group A2	LOC_Os06g10620.1	transcription elongation factor SPT5 homolog 1, putative, expressed
SNP_6_109456130	6	109456130	AC202890.4_FG003	109206130	109706130	6	109428471	109429844	+	-27659	-26286	AT5G17330.1	GAD,GAD1	glutamate decarboxylase	LOC_Os04g37460.1	glutamate decarboxylase, putative, expressed
SNP_6_109456130	6	109456130	GRMZM2G004334	109206130	109706130	6	109244071	109247202	-	-212059	-208928	AT1G73360.1	ATHDG11,EDT1,HDG11	homeodomain GLABROUS 11	LOC_Os06g10600.1	homeobox and START domains containing protein, putative, expressed
SNP_6_109456130	6	109456130	GRMZM2G048194	109206130	109706130	6	109466180	109469948	+	10050	13818	AT1G21880.2	LYM1	lysm domain GPI-anchored protein 1 precursor	LOC_Os06g10660.1	lysM domain-containing GPI-anchored protein 1 precursor, putative, expressed
SNP_6_109456130	6	109456130	GRMZM2G134325	109206130	109706130	6	109446255	109447102	+	-9875	-9028	ATCG01070.1		NADH-ubiquinone/plastoquinone oxidoreductase chain 4L	LOC_Os10g21404.1	NADPH-dependent oxidoreductase, putative
SNP_6_109456130	6	109456130	GRMZM2G330024	109206130	109706130	6	109565310	109578940	-	109180	122810	AT1G77800.2		PHD finger family protein	LOC_Os06g10690.1	PHD-finger domain containing protein, putative, expressed
SNP_6_109456130	6	109456130	GRMZM2G134389	109206130	109706130	6	109455098	109459707	+	-1032	3577	AT1G05000.2		Phosphotyrosine protein phosphatases superfamily protein	LOC_Os06g10650.1	tyrosine phosphatase family protein, putative, expressed
SNP_6_115373488	6	115373488	GRMZM2G107092	115123488	115623488	6	115121583	115126417	+	-251905	-247071	AT1G27210.1		ARM repeat superfamily protein	LOC_Os06g13600.1	HEAT repeat family protein, putative, expressed
SNP_6_115373488	6	115373488	GRMZM2G166366	115123488	115623488	6	115555315	115557026	-	181827	183538	AT5G13280.1	AK,AK-LYS1,AK1	aspartate kinase 1	LOC_Os01g70300.2	aspartokinase 3, chloroplast precursor, putative, expressed
SNP_6_115373488	6	115373488	GRMZM2G360339	115123488	115623488	6	115310129	115311599	-	-63359	-61889	AT3G48140.1		B12D protein	LOC_Os06g13680.1	B12D protein, putative, expressed
SNP_6_115373488	6	115373488	GRMZM2G059282	115123488	115623488	6	115365067	115370615	+	-8421	-2873	AT5G59140.1		BTB/POZ domain-containing protein	LOC_Os11g48030.1	skp1 family, tetramerisation domain containing protein, expressed
SNP_6_115373488	6	115373488	GRMZM2G060000	115123488	115623488	6	115306684	115309679	+	-66804	-63809	AT3G48160.2	DEL1,E2FE,E2L3	DP-E2F-like 1	LOC_Os06g13670.1	E2F family transcription factor protein, putative, expressed
SNP_6_115373488	6	115373488	GRMZM2G157462	115123488	115623488	6	115470624	115479568	+	97136	106080	AT1G59610.1	ADL3,CF1,DL3,DRP2B	dynamin-like 3	LOC_Os06g13820.1	dynamin, putative, expressed
SNP_6_115373488	6	115373488	GRMZM2G334409	115123488	115623488	6	115166300	115178978	-	-207188	-194510	AT5G14950.1	ATGMII,GMII	golgi alpha-mannosidase II	LOC_Os06g13650.1	alpha-mannosidase 2, putative, expressed
SNP_6_115373488	6	115373488	GRMZM2G025322	115123488	115623488	6	115257375	115261255	+	-116113	-112233	AT1G53670.1	ATMSRB1,MSRB1	methionine sulfoxide reductase B 1	LOC_Os06g27760.1	peptide methionine sulfoxide reductase msrB, putative, expressed
SNP_6_115373488	6	115373488	GRMZM2G070573	115123488	115623488	6	115623400	115624656	-	249912	251168	ATCG01080.1		NADH:ubiquinone/plastoquinone oxidoreductase, chain 6	LOC_Os10g21402.1	NADPH-dependent oxidoreductase, putative
SNP_6_115373488	6	115373488	GRMZM2G467528	115123488	115623488	6	115560338	115562361	-	186850	188873	AT3G61520.1		Pentatricopeptide repeat (PPR) superfamily protein	LOC_Os06g13950.1	pentatricopeptide, putative, expressed
SNP_6_115373488	6	115373488	GRMZM2G059151	115123488	115623488	6	115372536	115378936	-	-952	5448	AT1G12000.1		Phosphofructokinase family protein	LOC_Os06g13810.1	pyrophosphate--fructose 6-phosphate 1-phosphotransferase subunit beta, putative, expressed
SNP_6_115373488	6	115373488	AC212465.3_FG014	115123488	115623488	6	115465977	115466270	-	92489	92782	AT4G03110.1	AtRBP-DR1,RBP-DR1	RNA-binding protein-defense related 1	LOC_Os11g32820.1	expressed protein
SNP_6_124651063	6	124651063	GRMZM2G402538	124401063	124901063	6	124479190	124483759	-	-171873	-167304	AT1G05380.1		Acyl-CoA N-acyltransferase with RING/FYVE/PHD-type zinc finger protein	LOC_Os01g73480.1	acetyltransferase, GNAT family protein, expressed
SNP_6_124651063	6	124651063	GRMZM2G148810	124401063	124901063	6	124888239	124892792	+	237176	241729	AT3G11200.1	AL2	alfin-like 2	LOC_Os05g07040.1	PHD finger protein, putative, expressed
SNP_6_124651063	6	124651063	GRMZM2G323172	124401063	124901063	6	124705032	124709397	+	53969	58334	AT2G17250.1	EMB2762	CCAAT-binding factor	LOC_Os04g49580.2	nucleolar complex protein, putative, expressed
SNP_6_124651063	6	124651063	GRMZM2G312945	124401063	124901063	6	124766342	124767958	-	115279	116895	AT2G39990.1	AteIF3f,EIF2,eIF3F	eukaryotic translation initiation factor 2	LOC_Os05g01450.1	eukaryotic translation initiation factor 3 subunit F, putative, expressed
SNP_6_124651063	6	124651063	GRMZM2G021846	124401063	124901063	6	124714110	124733471	+	63047	82408	AT1G07110.1	ATF2KP,F2KP,FKFBP	fructose-2,6-bisphosphatase	LOC_Os05g07130.2	6PF-2-K/Fru-2,6-P2ASE liver isozyme, putative, expressed
SNP_6_124651063	6	124651063	GRMZM2G312922	124401063	124901063	6	124784664	124786979	+	133601	135916	AT5G22250.1		Polynucleotidyl transferase, ribonuclease H-like superfamily protein	LOC_Os06g04670.1	CAF1 family ribonuclease containing protein, putative, expressed
SNP_6_124651063	6	124651063	GRMZM2G312933	124401063	124901063	6	124785466	124785965	-	134403	134902	AT3G48660.1		Protein of unknown function (DUF 3339)	LOC_Os05g01290.1	expressed protein
SNP_6_124651063	6	124651063	GRMZM2G021796	124401063	124901063	6	124733562	124734437	+	82499	83374	AT2G42360.1		RING/U-box superfamily protein	LOC_Os05g07140.1	zinc finger, C3HC4 type domain containing protein, expressed
SNP_6_124651063	6	124651063	GRMZM2G118344	124401063	124901063	6	124840713	124850629	+	189650	199566	AT2G15530.1		RING/U-box superfamily protein	LOC_Os05g07070.2	zinc finger, C3HC4 type domain containing protein, expressed
SNP_6_124651063	6	124651063	GRMZM2G176910	124401063	124901063	6	124546255	124549036	-	-104808	-102027	AT5G22120.1			LOC_Os01g73470.1	growth inhibition and differentiation-related protein 88, putative, expressed
SNP_6_158401136	6	158401136	GRMZM2G375904	158151136	158651136	6	158380701	158388944	+	-20435	-12192	AT2G20470.1		AGC (cAMP-dependent, cGMP-dependent and protein kinase C) kinase family protein	LOC_Os05g43570.1	AGC_AGC_other_NDRh_TRCd.2 - ACG kinases include homologs to PKA, PKG and PKC, expressed
SNP_6_158401136	6	158401136	GRMZM2G080314	158151136	158651136	6	158283931	158287283	-	-117205	-113853	AT4G21070.1	ATBRCA1,BRCA1	breast cancer susceptibility1	LOC_Os05g43610.1	ATBARD1/BARD1, putative, expressed
SNP_6_158401136	6	158401136	GRMZM2G074792	158151136	158651136	6	158417902	158421870	+	16766	20734	AT4G07960.1	ATCSLC12,CSLC12	Cellulose-synthase-like C12	LOC_Os05g43530.1	CSLC7 - cellulose synthase-like family C, expressed
SNP_6_158401136	6	158401136	GRMZM2G070192	158151136	158651136	6	158463657	158465175	-	62521	64039	AT1G69320.1	CLE10	CLAVATA3/ESR-RELATED 10	LOC_Os05g43660.1	expressed protein
SNP_6_158401136	6	158401136	GRMZM5G829408	158151136	158651136	6	158198224	158202485	+	-202912	-198651	AT2G36010.1	ATE2FA,E2F3	E2F transcription factor 3	LOC_Os12g06200.1	E2F family transcription factor protein, putative, expressed
SNP_6_158401136	6	158401136	GRMZM2G009717	158151136	158651136	6	158179332	158184814	-	-221804	-216322	AT5G46170.1		F-box family protein	LOC_Os05g43490.1	OsFBX169 - F-box domain containing protein, expressed
SNP_6_158401136	6	158401136	GRMZM2G070058	158151136	158651136	6	158459424	158460664	-	58288	59528	AT2G13440.1		glucose-inhibited division family A protein	LOC_Os01g72980.2	tRNA uridine 5-carboxymethylaminomethyl modification enzyme gidA, putative, expressed
SNP_6_158401136	6	158401136	GRMZM2G480074	158151136	158651136	6	158640777	158644008	-	239641	242872	AT1G70630.1		Nucleotide-diphospho-sugar transferase family protein	LOC_Os05g43810.1	expressed protein
SNP_6_158401136	6	158401136	GRMZM2G176396	158151136	158651136	6	158647207	158653521	-	246071	252385	AT2G14260.1	PIP	proline iminopeptidase	LOC_Os05g43830.1	hydrolase, alpha/beta fold family domain containing protein, expressed
SNP_6_158401136	6	158401136	GRMZM2G120175	158151136	158651136	6	158607741	158613120	+	206605	211984	AT1G71900.1		Protein of unknown function (DUF803)	LOC_Os05g43790.1	DUF803 domain containing, putative, expressed
SNP_6_158401136	6	158401136	GRMZM2G009400	158151136	158651136	6	158202514	158204520	-	-198622	-196616	AT2G20340.1		Pyridoxal phosphate (PLP)-dependent transferases superfamily protein	LOC_Os05g43510.1	decarboxylase, putative, expressed
SNP_6_158401136	6	158401136	GRMZM2G176217	158151136	158651136	6	158645247	158647592	+	244111	246456	AT4G28950.1	ARAC7,ATRAC7,ATROP9,RAC7,ROP9	RHO-related protein from plants 9	LOC_Os05g43820.1	ras-related protein, putative, expressed
SNP_6_158401136	6	158401136	GRMZM2G176133	158151136	158651136	6	158637433	158640614	+	236297	239478	AT3G06320.1		Ribosomal protein L33 family protein	LOC_Os05g37884.1	50S ribosomal protein L33, putative, expressed
SNP_6_158401136	6	158401136	GRMZM2G142217	158151136	158651136	6	158310452	158311881	-	-90684	-89255	AT1G16445.1		S-adenosyl-L-methionine-dependent methyltransferases superfamily protein	LOC_Os05g43582.1	tRNA methyltran, putative, expressed
SNP_6_158401136	6	158401136	GRMZM2G120151	158151136	158651136	6	158563456	158566518	+	162320	165382	AT5G60970.1	TCP5	TEOSINTE BRANCHED 1, cycloidea and PCF transcription factor 5	LOC_Os05g43760.1	TCP family transcription factor, putative, expressed
SNP_6_158401136	6	158401136	GRMZM2G104955	158151136	158651136	6	158314804	158321311	-	-86332	-79825	AT3G22270.1		Topoisomerase II-associated protein PAT1	LOC_Os01g56300.1	expressed protein
SNP_6_158401136	6	158401136	GRMZM2G306351	158151136	158651136	6	158222854	158225287	+	-178282	-175849	AT4G21530.1		Transducin/WD40 repeat-like superfamily protein	LOC_Os02g54490.1	nucleotide binding protein, putative, expressed
SNP_6_158401136	6	158401136	GRMZM5G842856	158151136	158651136	6	158174081	158174389	-	-227055	-226747				LOC_Os08g01830.1	TKL_IRAK_CR4L.6 - The CR4L subfamily has homology with Crinkly4, expressed
SNP_6_158401136	6	158401136	GRMZM5G883392	158151136	158651136	6	158187643	158188193	-	-213493	-212943				LOC_Os05g43480.1	ubiquitin carboxyl-terminal hydrolase domain containing protein, expressed
SNP_6_158401136	6	158401136	GRMZM2G120173	158151136	158651136	6	158598542	158604678	+	197406	203542				LOC_Os05g43780.1	ESP1, putative, expressed
SNP_6_164038368	6	164038368	GRMZM2G085641	163788368	164288368	6	164063630	164068010	-	25262	29642	AT2G44970.1		alpha/beta-Hydrolases superfamily protein	LOC_Os05g48416.1	lipase-related, putative, expressed
SNP_6_164038368	6	164038368	GRMZM2G086132	163788368	164288368	6	164022005	164029591	+	-16363	-8777	AT3G15180.1		ARM repeat superfamily protein	LOC_Os05g48340.1	proteasome-related, putative, expressed
SNP_6_164038368	6	164038368	GRMZM2G386995	163788368	164288368	6	164120678	164122605	-	82310	84237	AT5G11550.1		ARM repeat superfamily protein	LOC_Os05g48580.1	expressed protein
SNP_6_164038368	6	164038368	GRMZM2G457612	163788368	164288368	6	163926949	163927854	-	-111419	-110514	AT5G64620.1	ATC/VIF2,C/VIF2	cell wall / vacuolar inhibitor of fructosidase 2	LOC_Os08g42890.1	pectinesterase inhibitor domain containing protein, expressed
SNP_6_164038368	6	164038368	AC195860.3_FG005	163788368	164288368	6	164072117	164073768	+	33749	35400	AT1G69750.1	ATCOX19-2,COX19-2	cytochrome c oxidase 19-2	LOC_Os02g20940.1	CHCH domain containing protein, expressed
SNP_6_164038368	6	164038368	GRMZM2G141461	163788368	164288368	6	163966798	163968573	-	-71570	-69795	AT3G12700.1		Eukaryotic aspartyl protease family protein	LOC_Os05g48330.1	aspartyl protease family protein, putative, expressed
SNP_6_164038368	6	164038368	GRMZM2G381739	163788368	164288368	6	164015843	164018796	-	-22525	-19572	AT3G12700.1		Eukaryotic aspartyl protease family protein	LOC_Os05g48330.1	aspartyl protease family protein, putative, expressed
SNP_6_164038368	6	164038368	GRMZM2G150257	163788368	164288368	6	164179562	164184487	+	141194	146119	AT1G79830.1	GC5	golgin candidate 5	LOC_Os05g48620.1	tRNA-binding arm, putative, expressed
SNP_6_164038368	6	164038368	GRMZM2G085483	163788368	164288368	6	164074969	164076264	-	36601	37896	AT1G04640.1	LIP2	lipoyltransferase 2	LOC_Os03g20560.1	biotin--protein ligase, putative, expressed
SNP_6_164038368	6	164038368	GRMZM2G085941	163788368	164288368	6	164029582	164032647	-	-8786	-5721	AT1G28380.1	NSL1	MAC/Perforin domain-containing protein	LOC_Os05g48360.1	membrane attack complex component/perforin/complement C9, putative, expressed
SNP_6_164038368	6	164038368	GRMZM2G150264	163788368	164288368	6	164186479	164190030	-	148111	151662	AT1G27600.1	I9H,IRX9-L	Nucleotide-diphospho-sugar transferases superfamily protein	LOC_Os05g48600.1	glycosyltransferase family 43 protein, putative, expressed
SNP_6_164038368	6	164038368	GRMZM2G381709	163788368	164288368	6	164043237	164047725	-	4869	9357	AT2G33770.1	ATUBC24,PHO2,UBC24	phosphate 2	LOC_Os05g48390.1	ubiquitin conjugating enzyme protein, putative, expressed
SNP_6_164038368	6	164038368	GRMZM2G451224	163788368	164288368	6	164173766	164175105	-	135398	136737	AT1G52230.1	PSAH-2,PSAH2,PSI-H	photosystem I subunit H2	LOC_Os05g48630.2	expressed protein
SNP_6_164038368	6	164038368	GRMZM2G069016	163788368	164288368	6	163863244	163864768	-	-175124	-173600	AT1G30840.1	ATPUP4,PUP4	purine permease 4	LOC_Os05g48300.1	purine permease, putative, expressed
SNP_6_164038368	6	164038368	AC195860.3_FG006	163788368	164288368	6	164068999	164070828	-	30631	32460	AT3G58660.1		Ribosomal protein L1p/L10e family	LOC_Os05g48422.1	60S ribosomal protein-related, putative, expressed
SNP_6_164038368	6	164038368	GRMZM2G085675	163788368	164288368	6	164057997	164061032	-	19629	22664	AT4G30930.1	NFD1	Ribosomal protein L21	LOC_Os05g48410.1	50S ribosomal protein L21, chloroplast precursor, putative, expressed
SNP_6_164038368	6	164038368	GRMZM2G701248	163788368	164288368	6	163878091	163878297	-	-160277	-160071	AT4G33410.1	ATSPPL1,SPPL1	SIGNAL PEPTIDE PEPTIDASE-LIKE 1	LOC_Os10g25360.1	signal peptide peptidase domain containing protein, expressed
SNP_6_164038368	6	164038368	GRMZM2G085849	163788368	164288368	6	164035491	164040532	-	-2877	2164	AT1G53025.1		Ubiquitin-conjugating enzyme family protein	LOC_Os05g48380.1	ubiquitin-conjugating enzyme domain containing protein, expressed
SNP_7_160060597	7	160060597	AC194977.2_FG004	159810597	160310597	7	160055379	160061649	-	-5218	1052	AT3G55410.1		2-oxoglutarate dehydrogenase, E1 component	LOC_Os04g32020.3	2-oxoglutarate dehydrogenase E1 component, mitochondrial precursor, putative, expressed
SNP_7_160060597	7	160060597	GRMZM2G121516	159810597	160310597	7	160182855	160187836	+	122258	127239	AT5G19850.1		alpha/beta-Hydrolases superfamily protein	LOC_Os07g38830.1	hydrolase, alpha/beta fold family domain containing protein, expressed
SNP_7_160060597	7	160060597	GRMZM5G887631	159810597	160310597	7	160098895	160108008	-	38298	47411	AT5G19820.1	emb2734	ARM repeat superfamily protein	LOC_Os07g38760.1	HEAT repeat family protein, putative, expressed
SNP_7_160060597	7	160060597	GRMZM5G860235	159810597	160310597	7	160121913	160123965	-	61316	63368	AT1G05590.1	ATHEX3,HEXO2	beta-hexosaminidase 2	LOC_Os07g38790.1	beta-hexosaminidase precursor, putative, expressed
SNP_7_160060597	7	160060597	GRMZM2G443829	159810597	160310597	7	160138410	160140643	-	77813	80046	AT3G53810.1		Concanavalin A-like lectin protein kinase family protein	LOC_Os07g38810.1	lectin receptor-type protein kinase, putative, expressed
SNP_7_160060597	7	160060597	GRMZM2G384386	159810597	160310597	7	160094706	160096131	-	34109	35534	AT5G53290.1	CRF3	cytokinin response factor 3	LOC_Os07g38750.1	AP2 domain containing protein, expressed
SNP_7_160060597	7	160060597	GRMZM2G007651	159810597	160310597	7	159934594	159940524	-	-126003	-120073	AT3G03890.1		FMN binding	LOC_Os07g38620.1	pyridoxamine 5\'-phosphate oxidase family protein, putative, expressed
SNP_7_160060597	7	160060597	GRMZM2G305211	159810597	160310597	7	159951153	159960399	-	-109444	-100198	AT3G02520.1	GF14 NU,GRF7	general regulatory factor 7	LOC_Os11g34450.1	14-3-3 protein, putative, expressed
SNP_7_160060597	7	160060597	GRMZM2G006505	159810597	160310597	7	159946713	159949167	-	-113884	-111430	AT1G68400.1		leucine-rich repeat transmembrane protein kinase family protein	LOC_Os07g38640.1	inactive receptor kinase At2g26730 precursor, putative, expressed
SNP_7_160060597	7	160060597	GRMZM2G007909	159810597	160310597	7	159902823	159930978	-	-157774	-129619	AT4G35335.1		Nucleotide-sugar transporter family protein	LOC_Os07g38610.1	UAA transporter family domain containing protein, expressed
SNP_7_160060597	7	160060597	GRMZM2G072526	159810597	160310597	7	160271657	160276364	+	211060	215767	AT3G13560.1		O-Glycosyl hydrolases family 17 protein	LOC_Os07g38930.1	glucan endo-1,3-beta-glucosidase precursor, putative, expressed
SNP_7_160060597	7	160060597	GRMZM2G374971	159810597	160310597	7	160254708	160256026	-	194111	195429	AT4G11650.1	ATOSM34,OSM34	osmotin 34	LOC_Os03g46070.1	thaumatin, putative, expressed
SNP_7_160060597	7	160060597	GRMZM2G072280	159810597	160310597	7	160294878	160297476	+	234281	236879	AT3G61470.1	LHCA2	photosystem I light harvesting complex gene 2	LOC_Os07g38960.1	chlorophyll A-B binding protein, putative, expressed
SNP_7_160060597	7	160060597	GRMZM5G889052	159810597	160310597	7	160189921	160192923	+	129324	132326	AT2G44260.1		Plant protein of unknown function (DUF946)	LOC_Os07g38840.1	expressed protein
SNP_7_160060597	7	160060597	GRMZM2G092669	159810597	160310597	7	159895056	159898945	+	-165541	-161652	AT3G13510.1		Protein of Unknown Function (DUF239)	LOC_Os07g38590.1	carboxyl-terminal peptidase, putative, expressed
SNP_7_160060597	7	160060597	GRMZM2G121543	159810597	160310597	7	160178520	160182662	-	117923	122065	AT5G20850.1	ATRAD51,RAD51	RAS associated with diabetes protein 51	LOC_Os11g40150.1	DNA repair protein Rad51, putative, expressed
SNP_7_160060597	7	160060597	GRMZM2G443843	159810597	160310597	7	160125132	160127422	-	64535	66825	AT2G37710.1	RLK	receptor lectin kinase	LOC_Os07g38800.1	lectin-like receptor kinase, putative, expressed
SNP_7_160060597	7	160060597	GRMZM2G061156	159810597	160310597	7	159817109	159822725	+	-243488	-237872	AT1G20110.1		RING/FYVE/PHD zinc finger superfamily protein	LOC_Os07g38580.1	zinc finger family protein, putative, expressed
SNP_7_160060597	7	160060597	GRMZM2G384327	159810597	160310597	7	160062430	160067999	+	1833	7402	AT3G52120.1		SWAP (Suppressor-of-White-APricot)/surp domain-containing protein / D111/G-patch domain-containing protein	LOC_Os09g10930.1	gamma response I protein, putative, expressed
SNP_7_160060597	7	160060597	GRMZM2G374969	159810597	160310597	7	160256467	160266962	-	195870	206365	AT5G07590.1		Transducin/WD40 repeat-like superfamily protein	LOC_Os10g41370.1	WD repeat-containing protein 8, putative, expressed
SNP_7_160060597	7	160060597	GRMZM2G092641	159810597	160310597	7	159884771	159885434	+	-175826	-175163	AT1G19260.1		TTF-type zinc finger protein with HAT dimerisation domain	LOC_Os01g18920.1	hAT dimerisation domain-containing protein, putative
SNP_7_160060597	7	160060597	GRMZM2G083243	159810597	160310597	7	160071867	160075599	+	11270	15002	AT5G19780.1	TUA5	tubulin alpha-5	LOC_Os07g38730.1	tubulin/FtsZ domain containing protein, putative, expressed
SNP_7_160060597	7	160060597	GRMZM2G072506	159810597	160310597	7	160281593	160285740	+	220996	225143	AT3G13550.1	CIN4,COP10,EMB144,FUS9	Ubiquitin-conjugating enzyme family protein	LOC_Os07g38940.1	ubiquitin-conjugating enzyme, putative, expressed
SNP_7_160060597	7	160060597	GRMZM2G305196	159810597	160310597	7	159960915	159961570	+	-99682	-99027	AT5G55856.1		Ubiquitin-like superfamily protein	LOC_Os07g38690.1	ubiquitin-like protein SMT3, putative, expressed
SNP_7_160060597	7	160060597	GRMZM2G006324	159810597	160310597	7	159979076	159979972	+	-81521	-80625	AT5G55856.1		Ubiquitin-like superfamily protein	LOC_Os07g38700.1	expressed protein
SNP_7_173235732	7	173235732	GRMZM2G149040	172985732	173485732	7	173190014	173195685	-	-45718	-40047	AT2G40620.1		Basic-leucine zipper (bZIP) transcription factor family protein	LOC_Os07g48180.1	bZIP transcription factor domain containing protein, expressed
SNP_7_173235732	7	173235732	GRMZM2G349655	172985732	173485732	7	173368466	173370050	+	132734	134318	AT4G20780.1	CML42	calmodulin like 42	LOC_Os08g04890.1	OsCML32 - Calmodulin-related calcium sensor protein, expressed
SNP_7_173235732	7	173235732	GRMZM2G080048	172985732	173485732	7	173317057	173320874	-	81325	85142	AT5G20920.1	EIF2 BETA,EMB1401	eukaryotic translation initiation factor 2 beta subunit	LOC_Os03g21550.1	eukaryotic translation initiation factor 2 subunit beta, putative, expressed
SNP_7_173235732	7	173235732	GRMZM2G017894	172985732	173485732	7	173474948	173484155	+	239216	248423	AT5G47780.1	GAUT4	galacturonosyltransferase 4	LOC_Os07g48370.1	glycosyl transferase, family 8, putative, expressed
SNP_7_173235732	7	173235732	GRMZM2G050201	172985732	173485732	7	173363879	173364913	+	128147	129181	AT2G38600.1		HAD superfamily, subfamily IIIB acid phosphatase	LOC_Os03g21480.1	HAD superfamily phosphatase, putative, expressed
SNP_7_173235732	7	173235732	GRMZM2G158162	172985732	173485732	7	173216702	173223537	-	-19030	-12195	AT4G32010.1	HSI2-L1,HSL1,VAL2	HSI2-like 1	LOC_Os07g48200.1	B3 DNA binding domain containing protein, putative, expressed
SNP_7_173235732	7	173235732	GRMZM2G080270	172985732	173485732	7	173321321	173326383	-	85589	90651	AT5G58300.1		Leucine-rich repeat protein kinase family protein	LOC_Os07g48310.1	inactive receptor kinase At2g26730 precursor, putative, expressed
SNP_7_173235732	7	173235732	GRMZM2G053554	172985732	173485732	7	173020722	173025426	+	-215010	-210306	AT3G56310.1		Melibiase family protein	LOC_Os07g48160.1	alpha-galactosidase precursor, putative, expressed
SNP_7_173235732	7	173235732	GRMZM5G807560	172985732	173485732	7	172989171	172989824	-	-246561	-245908	AT2G30395.1	ATOFP17,OFP17	ovate family protein 17	LOC_Os07g48140.1	ATOFP17/OFP17, putative, expressed
SNP_7_173235732	7	173235732	GRMZM5G845472	172985732	173485732	7	173016115	173017181	+	-219617	-218551	AT5G58360.1	ATOFP3,OFP3	ovate family protein 3	LOC_Os07g48150.1	DUF623 domain containing protein, expressed
SNP_7_173235732	7	173235732	GRMZM5G890815	172985732	173485732	7	173111707	173117755	-	-124025	-117977	AT3G51620.2		PAP/OAS1 substrate-binding domain superfamily	LOC_Os07g48170.1	nucleotidyltransferase, putative, expressed
SNP_7_173235732	7	173235732	GRMZM2G381404	172985732	173485732	7	173291353	173295070	-	55621	59338	AT5G05190.1		Protein of unknown function (DUF3133)	LOC_Os07g48280.1	expressed protein
SNP_7_173235732	7	173235732	GRMZM2G106790	172985732	173485732	7	173448889	173462476	+	213157	226744	AT3G23590.1	MED33A,RFR1	REF4-related 1	LOC_Os07g48350.1	structural constituent of ribosome, putative, expressed
SNP_7_173235732	7	173235732	GRMZM2G080001	172985732	173485732	7	173311235	173314883	+	75503	79151	AT3G08720.1	ATPK19,ATPK2,ATS6K2,S6K2	serine/threonine protein kinase 2	LOC_Os07g48290.2	AGC_AGC_other_RS6K_like.2 - ACG kinases include homologs to PKA, PKG and PKC, expressed
SNP_7_173235732	7	173235732	GRMZM5G881387	172985732	173485732	7	173226488	173230173	-	-9244	-5559	AT3G52850.1	ATELP,ATELP1,ATVSR1,BP-80,BP80,BP80-1;1,BP80B,GFS1,VSR1,VSR1;1	vacuolar sorting receptor homolog 1	LOC_Os07g48229.1	vacuolar-sorting receptor precursor, putative, expressed
SNP_7_173235732	7	173235732	GRMZM2G381378	172985732	173485732	7	173263217	173265322	-	27485	29590	AT3G56400.1	ATWRKY70,WRKY70	WRKY DNA-binding protein 70	LOC_Os07g48260.1	WRKY47, expressed
SNP_7_173235732	7	173235732	GRMZM2G381386	172985732	173485732	7	173266640	173274803	-	30908	39071	AT2G40770.1		zinc ion binding;DNA binding;helicases;ATP binding;nucleic acid binding	ChrUn.fgenesh.mRNA.85	expressed protein
SNP_7_173235732	7	173235732	GRMZM2G381402	172985732	173485732	7	173285493	173288481	-	49761	52749	AT2G40770.1		zinc ion binding;DNA binding;helicases;ATP binding;nucleic acid binding	LOC_Os04g36730.1	PHD finger protein, putative, expressed
SNP_7_173235732	7	173235732	GRMZM2G158304	172985732	173485732	7	173235560	173258146	-	-172	22414	AT2G40765.1			LOC_Os07g48244.1	ubiquinol-cytochrome c reductase complex 6.7 kDa protein, putative, expressed
SNP_7_48994000	7	48994000	GRMZM2G058343	48744000	49244000	7	49099492	49125288	+	105492	131288	AT2G26430.1	ATRCY1,RCY1	arginine-rich cyclin 1	LOC_Os01g27940.1	cyclin-L1-1, putative, expressed
SNP_8_104430223	8	104430223	GRMZM5G814288	104180223	104680223	8	104382672	104387139	+	-47551	-43084	AT5G46420.1		16S rRNA processing protein RimM family	LOC_Os05g49130.1	16S rRNA processing protein RimM containing protein, expressed
SNP_8_104430223	8	104430223	GRMZM2G334899	104180223	104680223	8	104292707	104296183	-	-137516	-134040	AT5G12250.1	TUB6	beta-6 tubulin	LOC_Os01g18050.1	tubulin/FtsZ domain containing protein, putative, expressed
SNP_8_104430223	8	104430223	GRMZM2G082959	104180223	104680223	8	104612612	104613898	-	182389	183675	AT5G16080.1	AtCXE17,CXE17	carboxyesterase 17	LOC_Os05g33940.1	alpha/beta hydrolase fold, putative, expressed
SNP_8_104430223	8	104430223	GRMZM2G471600	104180223	104680223	8	104345279	104346616	-	-84944	-83607	AT3G10760.1		Homeodomain-like superfamily protein	LOC_Os05g34110.1	homeodomain-related, putative, expressed
SNP_8_104430223	8	104430223	GRMZM2G145029	104180223	104680223	8	104182030	104186085	-	-248193	-244138	AT5G16440.1	IPP1	isopentenyl diphosphate isomerase 1	LOC_Os05g34180.1	hydrolase, NUDIX family, domain containing protein, expressed
SNP_8_104430223	8	104430223	GRMZM2G044440	104180223	104680223	8	104428797	104430759	+	-1426	536	AT1G31340.1	ATRUB1,NEDD8,RUB1	related to ubiquitin 1	LOC_Os09g25320.1	ubiquitin family protein, putative, expressed
SNP_8_104430223	8	104430223	GRMZM2G055970	104180223	104680223	8	104486350	104491356	-	56127	61133	AT3G56680.1		Single-stranded nucleic acid binding R3H protein	LOC_Os05g34070.1	DIP1, putative, expressed
SNP_8_104430223	8	104430223	GRMZM6G785877	104180223	104680223	8	104299107	104299707	+	-131116	-130516	AT2G31840.1		Thioredoxin superfamily protein	LOC_Os05g34470.1	expressed protein
SNP_8_104430223	8	104430223	GRMZM6G591706	104180223	104680223	8	104300689	104301176	-	-129534	-129047	AT2G34260.1		transducin family protein / WD-40 repeat family protein	LOC_Os07g46620.1	WD repeat-containing protein 55, putative, expressed
SNP_8_104430223	8	104430223	GRMZM2G055944	104180223	104680223	8	104483716	104484260	-	53493	54037				LOC_Os07g38100.1	HVA22, putative, expressed
SNP_8_124259102	8	124259102	GRMZM2G058745	124009102	124509102	8	124182497	124187982	+	-76605	-71120	AT4G29130.1	ATHXK1,GIN2,HXK1	hexokinase 1	LOC_Os05g44760.1	hexokinase, putative, expressed
SNP_8_124259102	8	124259102	GRMZM2G173710	124009102	124509102	8	124015413	124020226	-	-243689	-238876	AT3G16360.2	AHP4	HPT phosphotransmitter 4	LOC_Os05g44570.1	histidine-containing phosphotransfer protein, putative, expressed
SNP_8_124259102	8	124259102	GRMZM2G058690	124009102	124509102	8	124175541	124178204	-	-83561	-80898	AT3G16490.1	IQD26	IQ-domain 26	LOC_Os05g44630.1	IQ calmodulin-binding motif family protein, putative, expressed
SNP_8_124259102	8	124259102	GRMZM2G093418	124009102	124509102	8	124369695	124370583	+	110593	111481	AT2G46150.1		Late embryogenesis abundant (LEA) hydroxyproline-rich glycoprotein family	LOC_Os05g45070.1	harpin-induced protein 1 domain containing protein, expressed
SNP_8_124259102	8	124259102	GRMZM2G106819	124009102	124509102	8	124326719	124327641	+	67617	68539	AT5G56550.1	ATOXS3,OXS3	oxidative stress 3	LOC_Os05g44900.1	expressed protein
SNP_8_124259102	8	124259102	GRMZM2G071339	124009102	124509102	8	124117598	124119598	+	-141504	-139504	AT5G19730.1		Pectin lyase-like superfamily protein	LOC_Os05g44600.1	pectinesterase, putative, expressed
SNP_8_124259102	8	124259102	GRMZM2G109842	124009102	124509102	8	124237915	124239012	-	-21187	-20090	AT4G29340.1	PRF4	profilin 4	LOC_Os10g17660.1	profilin domain containing protein, expressed
SNP_8_124259102	8	124259102	GRMZM2G319747	124009102	124509102	8	124466844	124472346	-	207742	213244	AT1G67250.1		Proteasome maturation factor UMP1	LOC_Os02g55640.1	proteasome maturation factor UMP1 family protein, expressed
SNP_8_124259102	8	124259102	GRMZM2G082707	124009102	124509102	8	124460059	124462084	-	200957	202982	AT1G16740.1		Ribosomal protein L20	LOC_Os05g45220.1	50S ribosomal protein L20, putative, expressed
SNP_8_124259102	8	124259102	GRMZM2G392988	124009102	124509102	8	124361368	124364917	+	102266	105815	AT4G02280.1	ATSUS3,SUS3	sucrose synthase 3	LOC_Os03g22120.2	sucrose synthase, putative, expressed
SNP_8_124259102	8	124259102	GRMZM2G095807	124009102	124509102	8	124377661	124379437	-	118559	120335	AT3G16520.3	UGT88A1	UDP-glucosyl transferase 88A1	LOC_Os01g64910.1	anthocyanidin 5,3-O-glucosyltransferase, putative, expressed
SNP_8_124259102	8	124259102	GRMZM2G015433	124009102	124509102	8	124481009	124482168	-	221907	223066	AT1G64000.1	ATWRKY56,WRKY56	WRKY DNA-binding protein 56	LOC_Os01g53260.1	WRKY23, expressed
SNP_8_124259102	8	124259102	GRMZM2G093404	124009102	124509102	8	124371731	124373218	+	112629	114116	AT1G03790.1	SOM	Zinc finger C-x8-C-x5-C-x3-H type family protein	LOC_Os05g45020.1	zinc finger/CCCH transcription factor, putative, expressed
SNP_8_147208913	8	147208913	GRMZM2G132547	146958913	147458913	8	147182413	147189780	+	-26500	-19133	AT1G30820.1		CTP synthase family protein	LOC_Os01g46570.1	CTP synthase, putative, expressed
SNP_8_147208913	8	147208913	GRMZM2G432128	146958913	147458913	8	147224301	147229189	-	15388	20276	AT1G65930.1	cICDH	cytosolic NADP+-dependent isocitrate dehydrogenase	LOC_Os01g46610.1	dehydrogenase, putative, expressed
SNP_8_147208913	8	147208913	GRMZM2G300125	146958913	147458913	8	147450967	147455519	+	242054	246606	AT2G29380.1	HAI3	highly ABA-induced PP2C gene 3	LOC_Os01g46760.1	protein phosphatase 2C, putative, expressed
SNP_8_147208913	8	147208913	GRMZM2G170412	146958913	147458913	8	147255919	147262822	+	47006	53909	AT4G27910.1	ATX4,SDG16	SET domain protein 16	LOC_Os01g46700.1	SET domain containing protein, expressed
SNP_8_147208913	8	147208913	GRMZM6G025093	146958913	147458913	8	147255919	147262822	+	47006	53909	AT4G27910.1	ATX4,SDG16	SET domain protein 16	LOC_Os01g46700.1	SET domain containing protein, expressed
SNP_8_147208913	8	147208913	GRMZM2G179814	146958913	147458913	8	147263115	147264543	+	54202	55630	AT4G27910.1	ATX4,SDG16	SET domain protein 16	LOC_Os01g46700.1	SET domain containing protein, expressed
SNP_8_147208913	8	147208913	GRMZM2G000177	146958913	147458913	8	146966709	146971894	+	-242204	-237019	AT5G24710.1		Transducin/WD40 repeat-like superfamily protein	LOC_Os01g46510.1	peptidase S8 and S53, subtilisin, kexin, sedolisin, putative, expressed
SNP_8_147208913	8	147208913	GRMZM2G310944	146958913	147458913	8	147028902	147036349	+	-180011	-172564	AT5G24710.1		Transducin/WD40 repeat-like superfamily protein	LOC_Os01g46510.1	peptidase S8 and S53, subtilisin, kexin, sedolisin, putative, expressed
SNP_8_154309867	8	154309867	GRMZM2G035701	154059867	154559867	8	154216668	154220485	+	-93199	-89382	AT3G26790.1	FUS3	AP2/B3-like transcriptional factor family protein	LOC_Os01g51610.1	B3 DNA binding domain containing protein, expressed
SNP_8_154309867	8	154309867	GRMZM5G827505	154059867	154559867	8	154059874	154067671	+	-249993	-242196	AT3G02090.1	MPPBETA	Insulinase (Peptidase family M16) protein	LOC_Os01g51390.1	mitochondrial-processing peptidase subunit, mitochondrial precursor, putative, expressed
SNP_8_154309867	8	154309867	GRMZM2G144923	154059867	154559867	8	154069198	154071239	+	-240669	-238628	AT2G36570.1		Leucine-rich repeat protein kinase family protein	LOC_Os01g51400.1	Leucine Rich Repeat family protein, expressed
SNP_8_154309867	8	154309867	GRMZM2G306703	154059867	154559867	8	154239128	154242473	-	-70739	-67394	AT1G54560.1	ATXIE,XIE	Myosin family protein with Dil domain	LOC_Os01g51630.1	XIE, putative, expressed
SNP_8_154309867	8	154309867	GRMZM2G306645	154059867	154559867	8	154250962	154254806	-	-58905	-55061	AT5G20490.1	ATXIK,XI-17,XIK	Myosin family protein with Dil domain	LOC_Os05g46030.1	myosin head family protein, expressed
SNP_8_154309867	8	154309867	GRMZM2G058155	154059867	154559867	8	154284809	154298978	-	-25058	-10889	AT5G20490.1	ATXIK,XI-17,XIK	Myosin family protein with Dil domain	LOC_Os05g46030.1	myosin head family protein, expressed
SNP_8_154309867	8	154309867	GRMZM5G832994	154059867	154559867	8	154129622	154132963	+	-180245	-176904	AT2G26070.1	RTE1	Protein of unknown function (DUF778)	LOC_Os01g51430.1	green ripe-like, putative, expressed
SNP_8_154309867	8	154309867	GRMZM2G179215	154059867	154559867	8	154539746	154543608	-	229879	233741	AT4G09720.1	ATRABG3A,RABG3A	RAB GTPase homolog G3A	LOC_Os01g51700.1	ras-related protein, putative, expressed
SNP_8_154309867	8	154309867	GRMZM2G131708	154059867	154559867	8	154186334	154190129	-	-123533	-119738	AT4G29590.1		S-adenosyl-L-methionine-dependent methyltransferases superfamily protein	LOC_Os01g51530.1	methyltransferase domain containing protein, expressed
SNP_8_154309867	8	154309867	GRMZM2G161768	154059867	154559867	8	154390632	154394130	-	80765	84263	AT5G57655.2		xylose isomerase family protein	LOC_Os07g47290.1	xylose isomerase, putative, expressed
SNP_8_154309867	8	154309867	GRMZM2G428805	154059867	154559867	8	154224073	154225432	-	-85794	-84435				LOC_Os04g54070.1	receptor-like kinase, putative, expressed
SNP_8_154309867	8	154309867	AC199632.4_FG007	154059867	154559867	8	154243352	154244933	+	-66515	-64934				LOC_Os08g09890.1	expressed protein
SNP_8_154309867	8	154309867	GRMZM2G463418	154059867	154559867	8	154395054	154395999	-	85187	86132				LOC_Os06g07820.1	BSD domain containing protein, expressed
SNP_8_22655499	8	22655499	AC202386.3_FG002	22405499	22905499	8	22441667	22443308	-	-213832	-212191	AT1G62020.1		Coatomer, alpha subunit	LOC_Os09g04110.1	coatomer alpha subunit, putative, expressed
SNP_8_22655499	8	22655499	GRMZM2G151896	22405499	22905499	8	22864668	22867588	+	209169	212089	AT2G32430.1		Galactosyltransferase family protein	LOC_Os03g38050.1	galactosyltransferase, putative, expressed
SNP_8_22655499	8	22655499	AC187157.4_FG005	22405499	22905499	8	22645969	22650386	-	-9530	-5113	AT1G52150.1	ATHB-15,ATHB15,CNA,ICU4	Homeobox-leucine zipper family protein / lipid-binding START domain-containing protein	LOC_Os03g43930.2	START domain containing protein, expressed
SNP_8_22655499	8	22655499	AC187157.4_FG001	22405499	22905499	8	22690444	22691545	-	34945	36046	AT4G32800.1		Integrase-type DNA-binding superfamily protein	LOC_Os01g10370.1	AP2 domain containing protein, expressed
SNP_8_22655499	8	22655499	AC187157.4_FG007	22405499	22905499	8	22611912	22614997	+	-43587	-40502	AT1G19450.1		Major facilitator superfamily protein	LOC_Os05g49270.1	transporter family protein, putative, expressed
SNP_8_22655499	8	22655499	AC187157.4_FG002	22405499	22905499	8	22683481	22687343	+	27982	31844	AT3G16310.1		mitotic phosphoprotein N end (MPPN) family protein	LOC_Os01g10350.1	MPPN domain containing protein, expressed
SNP_8_22655499	8	22655499	GRMZM2G097805	22405499	22905499	8	22820321	22826571	+	164822	171072	AT1G53050.1		Protein kinase superfamily protein	LOC_Os01g10430.1	protein kinase family protein, putative, expressed
SNP_8_22655499	8	22655499	GRMZM2G097878	22405499	22905499	8	22827059	22831402	-	171560	175903	AT5G58950.1		Protein kinase superfamily protein	LOC_Os01g10450.1	protein kinase domain containing protein, expressed
SNP_8_22655499	8	22655499	GRMZM5G871861	22405499	22905499	8	22655154	22683428	-	-345	27929	AT5G11640.1		Thioredoxin superfamily protein	LOC_Os01g10340.1	expressed protein
SNP_8_22655499	8	22655499	GRMZM2G151909	22405499	22905499	8	22848788	22849858	-	193289	194359	AT1G28280.2		VQ motif-containing protein	LOC_Os01g54400.1	VQ domain containing protein, putative, expressed
SNP_8_22655499	8	22655499	GRMZM2G309568	22405499	22905499	8	22506631	22510452	+	-148868	-145047	AT1G21651.1		zinc ion binding	LOC_Os05g34880.1	zinc finger, C3HC4 type family protein, expressed
SNP_8_22655499	8	22655499	GRMZM2G009475	22405499	22905499	8	22512490	22513582	-	-143009	-141917	AT1G52140.1			LOC_Os01g10180.1	avr9/Cf-9 rapidly elicited protein 146, putative, expressed
SNP_8_38060255	8	38060255	GRMZM2G061088	37810255	38310255	8	37813026	37816876	-	-247229	-243379	AT5G06730.1		Peroxidase superfamily protein	LOC_Os01g22352.1	peroxidase precursor, putative, expressed
SNP_9_103241537	9	103241537	GRMZM2G009633	102991537	103491537	9	103408317	103410418	+	166780	168881	AT1G08080.1	ACA7,ATACA7	alpha carbonic anhydrase 7	LOC_Os08g32840.1	bifunctional monodehydroascorbate reductase and carbonic anhydrasenectarin-3 precursor, putative, expressed
SNP_9_103241537	9	103241537	GRMZM2G114680	102991537	103491537	9	103353117	103362197	-	111580	120660	AT1G55580.1	LAS,SCL18	GRAS family transcription factor	LOC_Os02g10360.1	MONOCULM 1, putative, expressed
SNP_9_103241537	9	103241537	GRMZM2G065394	102991537	103491537	9	103110863	103113329	+	-130674	-128208	AT5G35670.1	iqd33	IQ-domain 33	LOC_Os06g40850.1	IQ calmodulin-binding motif family protein, putative, expressed
SNP_9_103241537	9	103241537	GRMZM2G010884	102991537	103491537	9	103446560	103448428	-	205023	206891	AT1G61520.1	LHCA3	photosystem I light harvesting complex gene 3	LOC_Os02g10390.1	chlorophyll A-B binding protein, putative, expressed
SNP_9_103241537	9	103241537	GRMZM2G416887	102991537	103491537	9	103186013	103204159	+	-55524	-37378	AT4G24250.1	ATMLO13,MLO13	Seven transmembrane MLO family protein	LOC_Os02g10350.1	MLO domain containing protein, putative, expressed
SNP_9_103241537	9	103241537	GRMZM2G011812	102991537	103491537	9	103449468	103450464	-	207931	208927				LOC_Os02g10900.1	NB-ARC domain containing protein, expressed
SNP_9_109684667	9	109684667	GRMZM2G151406	109434667	109934667	9	109906737	109908497	-	222070	223830	AT5G44790.1	HMA7,RAN1	copper-exporting ATPase / responsive-to-antagonist 1 / copper-transporting ATPase (RAN1)	LOC_Os06g45500.1	copper-transporting ATPase, putative, expressed
SNP_9_109684667	9	109684667	GRMZM2G404702	109434667	109934667	9	109908975	109914816	-	224308	230149	AT5G44790.1	HMA7,RAN1	copper-exporting ATPase / responsive-to-antagonist 1 / copper-transporting ATPase (RAN1)	LOC_Os06g45500.1	copper-transporting ATPase, putative, expressed
SNP_9_109684667	9	109684667	GRMZM2G109966	109434667	109934667	9	109759365	109761167	-	74698	76500	AT1G30950.1	UFO	F-box family protein	LOC_Os06g45460.1	OsFBX202 - F-box domain containing protein, expressed
SNP_9_109684667	9	109684667	GRMZM2G081671	109434667	109934667	9	109631596	109634230	+	-53071	-50437	AT1G79430.2	APL,WDY	Homeodomain-like superfamily protein	LOC_Os06g45410.1	MYB family transcription factor, putative, expressed
SNP_9_109684667	9	109684667	GRMZM2G090849	109434667	109934667	9	109688338	109706995	+	3671	22328	AT1G54320.1		LEM3 (ligand-effect modulator 3) family protein / CDC50 family protein	LOC_Os06g45430.1	cell cycle control protein, putative, expressed
SNP_9_109684667	9	109684667	GRMZM2G383093	109434667	109934667	9	109625413	109628220	+	-59254	-56447	AT4G20300.2		Protein of unknown function (DUF1639)	LOC_Os04g59394.1	expressed protein
SNP_9_109684667	9	109684667	GRMZM2G115660	109434667	109934667	9	109567485	109572616	+	-117182	-112051	AT1G30900.1	BP80-3;3,VSR3;3,VSR6	VACUOLAR SORTING RECEPTOR 6	LOC_Os06g45380.1	vacuolar-sorting receptor precursor, putative, expressed
SNP_9_113510544	9	113510544	GRMZM2G001131	113260544	113760544	9	113268039	113287580	-	-242505	-222964	AT3G08947.1		ARM repeat superfamily protein	LOC_Os05g28510.1	importin subunit beta, putative, expressed
SNP_9_113510544	9	113510544	GRMZM2G054634	113260544	113760544	9	113442949	113447679	-	-67595	-62865	AT5G46570.1	BSK2	BR-signaling kinase 2	LOC_Os10g42110.1	protein kinase family protein, putative, expressed
SNP_9_113510544	9	113510544	GRMZM2G116327	113260544	113760544	9	113727616	113731448	+	217072	220904	AT2G41705.1		camphor resistance CrcB family protein	LOC_Os10g41749.1	crcB-like protein, expressed
SNP_9_113510544	9	113510544	GRMZM2G535944	113260544	113760544	9	113683380	113689286	+	172836	178742	AT2G31170.1	SYCO ARATH	Cysteinyl-tRNA synthetase, class Ia family protein	LOC_Os09g38420.2	cysteinyl-tRNA synthetase, putative, expressed
SNP_9_113510544	9	113510544	GRMZM2G415310	113260544	113760544	9	113715038	113720264	-	204494	209720	AT1G18580.1	GAUT11	galacturonosyltransferase 11	LOC_Os03g30000.1	glycosyl transferase 8 domain containing protein, putative, expressed
SNP_9_113510544	9	113510544	GRMZM2G007754	113260544	113760544	9	113254944	113260816	-	-255600	-249728	AT4G08350.1	GTA02,GTA2	global transcription factor group A2	LOC_Os01g58640.1	nucleotide pyrophosphatase/phosphodiesterase, putative, expressed
SNP_9_113510544	9	113510544	GRMZM5G868764	113260544	113760544	9	113326647	113327710	+	-183897	-182834	AT4G08350.1	GTA02,GTA2	global transcription factor group A2	LOC_Os06g10620.1	transcription elongation factor SPT5 homolog 1, putative, expressed
SNP_9_113510544	9	113510544	GRMZM2G116452	113260544	113760544	9	113734718	113736311	-	224174	225767	AT5G17820.1		Peroxidase superfamily protein	LOC_Os09g15500.1	peroxidase precursor, putative, expressed
SNP_9_113510544	9	113510544	GRMZM2G144730	113260544	113760544	9	113493606	113499029	-	-16938	-11515	AT5G52920.1	PKP-BETA1,PKP1,PKP2	plastidic pyruvate kinase beta subunit 1	LOC_Os10g42100.1	pyruvate kinase, putative, expressed
SNP_9_113510544	9	113510544	GRMZM2G446213	113260544	113760544	9	113499412	113501494	+	-11132	-9050	AT1G10020.1		Protein of unknown function (DUF1005)	LOC_Os03g56220.1	stress-induced protein, putative, expressed
SNP_9_113510544	9	113510544	GRMZM2G144818	113260544	113760544	9	113509157	113515960	-	-1387	5416	AT2G44525.1		Protein of unknown function (DUF498/DUF598)	LOC_Os10g42090.1	AGAP003819-PA, putative, expressed
SNP_9_113510544	9	113510544	AC208652.3_FG010	113260544	113760544	9	113324403	113324738	-	-186141	-185806	AT5G07120.1	SNX2b	sorting nexin 2B	LOC_Os05g27920.1	phox domain-containing protein, putative, expressed
SNP_9_113510544	9	113510544	GRMZM2G138429	113260544	113760544	9	113542224	113545323	-	31680	34779	AT1G32400.1	TOM2A	tobamovirus multiplication 2A	LOC_Os08g18044.2	tetraspanin family protein, putative, expressed
SNP_9_113510544	9	113510544	GRMZM2G144841	113260544	113760544	9	113514492	113517793	+	3948	7249	AT1G32370.2	TOM2B,TTM1	tobamovirus multiplication 2B	LOC_Os02g17850.1	TOM2B, putative, expressed
SNP_9_113510544	9	113510544	GRMZM2G116478	113260544	113760544	9	113757854	113758676	-	247310	248132	AT3G30390.1		Transmembrane amino acid transporter family protein	LOC_Os06g16420.3	amino acid transporter, putative, expressed
SNP_9_113510544	9	113510544	AC203956.3_FG004	113260544	113760544	9	113501772	113507404	-	-8772	-3140	AT5G55220.1		trigger factor type chaperone family protein	LOC_Os06g20320.1	peptidyl-prolyl cis-trans isomerase, FKBP-type, putative, expressed
SNP_9_138239602	9	138239602	GRMZM2G117246	137989602	138489602	9	138237812	138241068	+	-1790	1466	AT3G11180.1		2-oxoglutarate (2OG) and Fe(II)-dependent oxygenase superfamily protein	LOC_Os03g18030.1	leucoanthocyanidin dioxygenase, putative, expressed
SNP_9_138239602	9	138239602	GRMZM2G128953	137989602	138489602	9	138090540	138096148	+	-149062	-143454	AT3G57230.1	AGL16	AGAMOUS-like 16	LOC_Os04g52410.2	OsMADS31 - MADS-box family gene with MIKCc type-box, expressed
SNP_9_138239602	9	138239602	GRMZM2G118979	137989602	138489602	9	138484907	138489773	-	245305	250171	AT5G02970.1		alpha/beta-Hydrolases superfamily protein	LOC_Os03g17900.1	hydrolase, alpha/beta fold family protein, putative, expressed
SNP_9_138239602	9	138239602	GRMZM2G128971	137989602	138489602	9	138099701	138102875	+	-139901	-136727	AT5G05580.1	FAD8	fatty acid desaturase 8	LOC_Os03g18070.1	omega-3 fatty acid desaturase, chloroplast precursor, putative, expressed
SNP_9_138239602	9	138239602	GRMZM2G078472	137989602	138489602	9	138041115	138044999	-	-198487	-194603	AT3G47340.3	ASN1,AT-ASN1,DIN6	glutamine-dependent asparagine synthase 1	LOC_Os03g18130.1	asparagine synthetase, putative, expressed
SNP_9_138239602	9	138239602	GRMZM2G076873	137989602	138489602	9	138433762	138437642	-	194160	198040	AT5G20950.1		Glycosyl hydrolase family protein	LOC_Os03g53860.1	periplasmic beta-glucosidase precursor, putative, expressed
SNP_9_138239602	9	138239602	GRMZM2G117207	137989602	138489602	9	138272202	138279177	-	32600	39575	AT3G52760.1		Integral membrane Yip1 family protein	LOC_Os03g17990.1	Yip1 domain containing protein, expressed
SNP_9_138239602	9	138239602	GRMZM2G059565	137989602	138489602	9	138017261	138019338	+	-222341	-220264	AT5G58600.1	PMR5,TBL44	Plant protein of unknown function (DUF828)	LOC_Os03g18110.1	proteins of unknown function domain containing protein, putative, expressed
SNP_9_138239602	9	138239602	GRMZM2G078469	137989602	138489602	9	138038050	138041596	+	-201552	-198006	AT5G01360.1	TBL3	Plant protein of unknown function (DUF828)	LOC_Os03g18120.1	proteins of unknown function domain containing protein, expressed
SNP_9_138239602	9	138239602	GRMZM2G559831	137989602	138489602	9	138088676	138089225	+	-150926	-150377	AT2G42620.1	MAX2,ORE9,PPS	RNI-like superfamily protein	LOC_Os06g06050.1	OsFBL27 - F-box domain and LRR containing protein, expressed
SNP_9_138239602	9	138239602	GRMZM2G047894	137989602	138489602	9	137990807	138010882	-	-248795	-228720	AT3G51830.1	ATG5,SAC8	SAC domain-containing protein 8	LOC_Os03g18080.1	SacI homology domain containing protein, expressed
SNP_9_138239602	9	138239602	GRMZM2G047870	137989602	138489602	9	137988275	137989718	-	-251327	-249884	AT5G05570.1		transducin family protein / WD-40 repeat family protein	LOC_Os07g49300.1	expressed protein
SNP_9_138239602	9	138239602	GRMZM2G128965	137989602	138489602	9	138097436	138098347	+	-142166	-141255				LOC_Os04g58350.1	TFIIH basal transcription factor complex p52 subunit, putative, expressed
SNP_9_138239602	9	138239602	GRMZM2G015730	137989602	138489602	9	138396742	138402892	-	157140	163290	AT5G50840.2			LOC_Os03g17930.3	alpha-taxilin, putative, expressed
SNP_9_138239683	9	138239683	GRMZM2G117246	137989683	138489683	9	138237812	138241068	+	-1871	1385	AT3G11180.1		2-oxoglutarate (2OG) and Fe(II)-dependent oxygenase superfamily protein	LOC_Os03g18030.1	leucoanthocyanidin dioxygenase, putative, expressed
SNP_9_138239683	9	138239683	GRMZM2G128953	137989683	138489683	9	138090540	138096148	+	-149143	-143535	AT3G57230.1	AGL16	AGAMOUS-like 16	LOC_Os04g52410.2	OsMADS31 - MADS-box family gene with MIKCc type-box, expressed
SNP_9_138239683	9	138239683	GRMZM2G118979	137989683	138489683	9	138484907	138489773	-	245224	250090	AT5G02970.1		alpha/beta-Hydrolases superfamily protein	LOC_Os03g17900.1	hydrolase, alpha/beta fold family protein, putative, expressed
SNP_9_138239683	9	138239683	GRMZM2G128971	137989683	138489683	9	138099701	138102875	+	-139982	-136808	AT5G05580.1	FAD8	fatty acid desaturase 8	LOC_Os03g18070.1	omega-3 fatty acid desaturase, chloroplast precursor, putative, expressed
SNP_9_138239683	9	138239683	GRMZM2G128963	137989683	138489683	9	138096306	138096522	+	-143377	-143161	AT3G27300.1	G6PD5	glucose-6-phosphate dehydrogenase 5	LOC_Os02g38840.1	glucose-6-phosphate 1-dehydrogenase, cytoplasmic isoform, putative, expressed
SNP_9_138239683	9	138239683	GRMZM2G078472	137989683	138489683	9	138041115	138044999	-	-198568	-194684	AT3G47340.3	ASN1,AT-ASN1,DIN6	glutamine-dependent asparagine synthase 1	LOC_Os03g18130.1	asparagine synthetase, putative, expressed
SNP_9_138239683	9	138239683	GRMZM2G076873	137989683	138489683	9	138433762	138437642	-	194079	197959	AT5G20950.1		Glycosyl hydrolase family protein	LOC_Os03g53860.1	periplasmic beta-glucosidase precursor, putative, expressed
SNP_9_138239683	9	138239683	GRMZM2G117207	137989683	138489683	9	138272202	138279177	-	32519	39494	AT3G52760.1		Integral membrane Yip1 family protein	LOC_Os03g17990.1	Yip1 domain containing protein, expressed
SNP_9_138239683	9	138239683	GRMZM2G059565	137989683	138489683	9	138017261	138019338	+	-222422	-220345	AT5G58600.1	PMR5,TBL44	Plant protein of unknown function (DUF828)	LOC_Os03g18110.1	proteins of unknown function domain containing protein, putative, expressed
SNP_9_138239683	9	138239683	GRMZM2G078469	137989683	138489683	9	138038050	138041596	+	-201633	-198087	AT5G01360.1	TBL3	Plant protein of unknown function (DUF828)	LOC_Os03g18120.1	proteins of unknown function domain containing protein, expressed
SNP_9_138239683	9	138239683	GRMZM2G559831	137989683	138489683	9	138088676	138089225	+	-151007	-150458	AT2G42620.1	MAX2,ORE9,PPS	RNI-like superfamily protein	LOC_Os06g06050.1	OsFBL27 - F-box domain and LRR containing protein, expressed
SNP_9_138239683	9	138239683	GRMZM2G047894	137989683	138489683	9	137990807	138010882	-	-248876	-228801	AT3G51830.1	ATG5,SAC8	SAC domain-containing protein 8	LOC_Os03g18080.1	SacI homology domain containing protein, expressed
SNP_9_138239683	9	138239683	GRMZM2G047870	137989683	138489683	9	137988275	137989718	-	-251408	-249965	AT5G05570.1		transducin family protein / WD-40 repeat family protein	LOC_Os07g49300.1	expressed protein
SNP_9_138239683	9	138239683	GRMZM2G128965	137989683	138489683	9	138097436	138098347	+	-142247	-141336				LOC_Os04g58350.1	TFIIH basal transcription factor complex p52 subunit, putative, expressed
SNP_9_138239683	9	138239683	GRMZM2G015730	137989683	138489683	9	138396742	138402892	-	157059	163209	AT5G50840.2			LOC_Os03g17930.3	alpha-taxilin, putative, expressed
SNP_9_142242612	9	142242612	GRMZM2G036861	141992612	142492612	9	142191884	142198166	+	-50728	-44446	AT1G48850.1	EMB1144	chorismate synthase, putative / 5-enolpyruvylshikimate-3-phosphate phospholyase, putative	LOC_Os03g14990.1	chorismate synthase 2, chloroplast precursor, putative, expressed
SNP_9_142242612	9	142242612	GRMZM5G882351	141992612	142492612	9	142419898	142432905	+	177286	190293	AT1G33520.1	MOS2	D111/G-patch domain-containing protein	LOC_Os03g14860.1	G-patch domain containing protein, expressed
SNP_9_142242612	9	142242612	GRMZM2G030839	141992612	142492612	9	142455691	142463871	+	213079	221259	AT1G31910.1		GHMP kinase family protein	LOC_Os03g48160.1	phosphomevalonate kinase, putative, expressed
SNP_9_142242612	9	142242612	GRMZM2G412830	141992612	142492612	9	142428056	142429129	-	185444	186517	AT5G33406.1		hAT dimerisation domain-containing protein / transposase-related	LOC_Os01g52430.1	hAT dimerisation domain-containing protein, putative, expressed
SNP_9_142242612	9	142242612	GRMZM5G870932	141992612	142492612	9	142082081	142086925	+	-160531	-155687	AT4G37870.1	PCK1,PEPCK	phosphoenolpyruvate carboxykinase 1	LOC_Os03g15050.2	phosphoenolpyruvate carboxykinase, putative, expressed
SNP_9_142242612	9	142242612	GRMZM2G309145	141992612	142492612	9	142282197	142290199	+	39585	47587	AT2G26670.1	ATHO1,GUN2,HO1,HY1,HY6,TED4	Plant haem oxygenase (decyclizing) family protein	LOC_Os03g21680.1	phospholipid-transporting ATPase, putative, expressed
SNP_9_142242612	9	142242612	GRMZM2G013814	141992612	142492612	9	142092160	142099154	+	-150452	-143458	AT3G51140.1		Protein of unknown function (DUF3353)	LOC_Os03g15033.1	expressed protein
SNP_9_142242612	9	142242612	GRMZM2G031441	141992612	142492612	9	142468101	142468490	+	225489	225878	AT1G75250.2	ATRL6,RL6,RSM3	RAD-like 6	LOC_Os12g33950.1	MYB family transcription factor, putative, expressed
SNP_9_142242612	9	142242612	GRMZM2G085409	141992612	142492612	9	141968334	142005848	+	-274278	-236764	AT4G24580.1	REN1	Rho GTPase activation protein (RhoGAP) with PH domain	LOC_Os03g11140.1	pleckstrin homology domain-containing protein-related taxo, putative, expressed
SNP_9_142242612	9	142242612	GRMZM5G844115	141992612	142492612	9	142023562	142028233	+	-219050	-214379	AT5G19390.1		Rho GTPase activation protein (RhoGAP) with PH domain	LOC_Os03g11140.1	pleckstrin homology domain-containing protein-related taxo, putative, expressed
SNP_9_142242612	9	142242612	GRMZM2G036697	141992612	142492612	9	142186954	142191153	+	-55658	-51459	AT3G09770.1		RING/U-box superfamily protein	LOC_Os03g15000.1	Zinc finger, C3HC4 type domain containing protein, expressed
SNP_9_142242612	9	142242612	GRMZM2G013908	141992612	142492612	9	142291787	142297719	-	49175	55107	AT1G04950.1	ATTAF6,TAF6,TAFII59	TATA BOX ASSOCIATED FACTOR II 59	LOC_Os01g32750.1	TATA binding protein-associated factor, putative, expressed
SNP_9_142242612	9	142242612	GRMZM2G550865	141992612	142492612	9	142243497	142250713	+	885	8101	AT1G80490.2	TPR1	TOPLESS-related 1	LOC_Os03g14980.1	lissencephaly type-1-like homology motif, putative, expressed
SNP_9_142242612	9	142242612	GRMZM2G487852	141992612	142492612	9	142272125	142272806	-	29513	30194				LOC_Os03g14900.1	NB-ARC/LRR disease resistance protein, putative, expressed
SNP_9_142242612	9	142242612	GRMZM2G013849	141992612	142492612	9	142276208	142276910	+	33596	34298				LOC_Os03g14900.1	NB-ARC/LRR disease resistance protein, putative, expressed
SNP_9_58569771	9	58569771	GRMZM2G086069	58319771	58819771	9	58348028	58351399	-	-221743	-218372	AT2G03150.1	emb1579	ATP/GTP-binding protein family	LOC_Os11g03980.1	OsCML2 - Calmodulin-related calcium sensor protein, expressed
SNP_9_58569771	9	58569771	GRMZM2G467159	58319771	58819771	9	58617046	58627507	-	47275	57736	AT5G56750.1	NDL1	N-MYC downregulated-like 1	LOC_Os06g36740.1	pollen-specific protein SF21, putative, expressed
SNP_9_58569771	9	58569771	GRMZM2G091635	58319771	58819771	9	58764330	58765450	+	194559	195679	AT4G17720.1		RNA-binding (RRM/RBD/RNP motifs) family protein	LOC_Os04g53330.1	RNA recognition motif containing protein, putative, expressed
SNP_9_58569771	9	58569771	GRMZM2G537014	58319771	58819771	9	58748669	58749154	-	178898	179383				LOC_Os05g10740.2	pollen-specific protein SF21, putative, expressed
SNP_9_83760699	9	83760699	GRMZM2G076613	83510699	84010699	9	83999650	84002441	+	238951	241742	AT3G60360.1	EDA14,UTP11	embryo sac development arrest 14	LOC_Os01g59500.1	U3 small nucleolar RNA-associated protein 11, putative, expressed
SNP_9_83760699	9	83760699	GRMZM5G821252	83510699	84010699	9	83733269	83733894	-	-27430	-26805	AT1G69850.1	ATNRT1:2,NRT1:2,NTL1	nitrate transporter 1:2	LOC_Os06g38294.1	peptide transporter PTR2, putative, expressed
SNP_9_83760699	9	83760699	AC198030.3_FG001	83510699	84010699	9	83672203	83672950	-	-88496	-87749	AT2G32260.1	ATCCT1,CCT1	phosphorylcholine cytidylyltransferase	LOC_Os08g06450.1	cytidylyltransferase domain containing protein, expressed
